# Supplementary material for: The miRNAome of Catharanthus roseus: identification, expression analysis, and potential roles of microRNAs in regulation of terpenoid indole alkaloid biosynthesis
Source: Sci Rep. 2017 Feb 22;7:43027. doi: 10.1038/srep43027 (PMC5320439; doi:10.1038/srep43027)
Supplement: Supplementary Data [file srep43027-s2.xls]

## Sheet: Sheet1
								Supplementary Information
The miRNAome of Catharanthus roseus: identification, expression analysis, and potential roles of microRNAs in regulation of terpenoid indole alkaloid biosynthesis
Ethan Shen1†, Sanjay K. Singh†, Jayadri S. Ghosh, Barunava Patra, Priyanka Paul, Ling Yuan*, and Sitakanta Pattanaik*
Department of Plant and Soil Sciences, University of Kentucky, 1401 University Drive, Lexington, KY 40546
1Math, Science, and Technology Center, Paul Laurence Dunbar High School, 1600 Man o' War Boulevard, Lexington, Kentucky 40513
† These two authors contributed equally to this work.
* To whom correspondence may be addressed. E-mail: spatt2@uky.edu; lyuan3@uky.edu

## Sheet: Table S1
Table S1: Summary of the sequence reads obtained from C. roseus seedlings small RNA libraries.
		Control			1h			8h			24h
	ES_C1	ES_C2	ES_C3	ES_1_1	ES_1_2	ES_1_3	ES_8_1	ES_8_2	ES_8_3	ES_24_1	ES_24_2	ES_24_3
Total reads	25260492	27177990	24083932	25034199	26479734	25329204	26026372	27363317	25709002	32949683	25972175	25667902
Adapter removal	20961565	24428030	21783453	21912176	24265596	22963677	24009793	25385135	24216224	30177191	23618234	22859476
Quality filter	19928273	23370787	20892446	20677387	23044242	21842214	22761030	24043953	23068146	28788703	22506904	21797670
genomic DNA	18657828	22149546	19963611	19468924	21981011	20834582	21609627	22925636	22072024	26976605	21482214	20862316
mRNA-related	2421407	2889840	2637278	2423930	2967028	2993404	3159677	2886897	2853956	3697140	3005257	3346870
lnRNA	913068	905180	543265	1346333	1095860	1001039	1415604	1461542	957938	1434618	1081130	1143240
rRNA	1314068	1269616	905002	1911757	1612416	1437729	2329361	1931993	1400972	2246737	1415819	1528240
snoRNA	7046	6021	4985	4438	15091	14958	15578	15653	10301	14858	14314	17121
snRNA	2219	2213	2576	2074	2947	3186	2389	2790	2380	2466	1948	2338
tRNA	1500707	1030615	880814	1884210	1327216	1024347	1055211	1758528	1269928	1173154	1753111	846664
Repeat-related	435333	438208	307473	539598	1119319	1013321	890008	1389396	770603	749143	720524	898127

## Sheet: Table S2
Table S2: Detailed information of the mature conserved miRNAs identified in C. roseus seedlings
miRNA family	miRNA name	Mature sequence (5' - 3')	Length	Homologous miRNA	Homologous miRNA length	miRBase accession	Plant species
1511	cro-miR1511a	AACCAGGCUCUGAUACCAUG	20	gma-miR1511	20	MIMAT0007369	Glycine max
	cro-miR1511b	ACCUAGCUCUGAUACCAUGAA	21	mdm-miR1511	21	MIMAT0026188	Malus domestica
156	cro-miR156b-3p-1	GCUCUCUAAGCUUCUGUCAUC	21	ahy-miR156b-3p	21	MIMAT0016319	Arachis hypogaea
	cro-miR156b-3p-2	UGCUCACUCUCUAUCUGUCACC	22	mtr-miR156b-3p	22	MIMAT0026723	Medicago truncatula
	cro-miR156b-3p-3	GCUCACUCUCUAUCUGUCAGC	21	osa-miR156b-3p	21	MIMAT0022845	Oryza sativa
	cro-miR156d-3p	GCUCUCUAUGCUUCUGUCAUCA	22	stu-miR156d-3p	22	MIMAT0031300	Solanum tuberosum
	cro-miR156f-3p-1	GCUCACUCUCUAUCUGUCACC	21	aly-miR156f-3p	21	MIMAT0017408	Arabidopsis lyrata
	cro-miR156f-3p-2	GCUCACUCUCUAUCCGUCACC	21	ath-miR156f-3p	21	MIMAT0031869	Arabidopsis thaliana
	cro-miR156g-3p	GCUUACUCUCUAUCUGUCACC	21	stu-miR156g-3p	21	MIMAT0031350	Solanum tuberosum
	cro-miR156h-3p	GCUCUUUAUUCUUCUGUCAUC	21	mtr-miR156h-3p	21	MIMAT0026729	Medicago truncatula
157	cro-miR157b-3p	GCUCUCUAAGCUUCUGUCAUCA	22	aly-miR157b-3p	22	MIMAT0017416	Arabidopsis lyrata
	cro-miR157d-3p	GCUCUCUAUGCUUCUGUCAUC	21	aly-miR157d-3p	21	MIMAT0017420	Arabidopsis lyrata
159	cro-miR159d	UUUGGACUGAAGGGAGCUCUA	21	aqc-miR159	21	MIMAT0012552	Aquilegia caerulea
	cro-miR159e	UUUGGUUUGAAGGGAGCUCUA	21	pde-miR159	21	MIMAT0025325	Pinus densata
	cro-miR159a	UUUGGAUUGAAGGGAGCUCUA	21	ath-miR159a	21	MIMAT0000177	Arabidopsis thaliana
	cro-miR159b	UUUGGAUUGAAGGGAGCUCUC	21	lus-miR159b	21	MIMAT0027233	Linum usitatissimum
	cro-miR159c	CUUGGAUUGAAGGGAGCUCCC	21	pta-miR159c	21	MIMAT0004992	Pinus taeda
	cro-miR159f	CUUGGAUUGAAGGGAGCUCUA	21	osa-miR159f	21	MIMAT0001027	Oryza sativa
160	cro-miR160a-3p	GCGUAUGAGGAGCCAUGCAUA	21	ath-miR160a-3p	21	MIMAT0031874	Arabidopsis thaliana
	cro-miR160b	CGCCUGGCUCCCUGUAUGCCA	21	ppt-miR160b	21	MIMAT0004348	Physcomitrella patens
	cro-miR160g	UGCCUGGCUCCUUGUAUGCCA	21	ppt-miR160g	21	MIMAT0005036	Physcomitrella patens
	cro-miR160h	UGCCUGGCUCCCUGUAUGCCAU	22	mes-miR160g	22	MIMAT0029185	Manihot esculenta
162	cro-miR162c	UCGAUAAACCUCUGCAUCCGG	21	bdi-miR162	21	MIMAT0020738	Brachypodium distachyon
	cro-miR162d	UUGAUAAACCUCUGCAUCCAG	21	cln-miR162	21	MIMAT0027348	Cunninghamia lanceolata
	cro-miR162-3p	UCGAUAAACCUCUGCAUCCA	20	zma-miR162-3p	20	MIMAT0001376	Zea mays
	cro-miR162a	UCGAUAAACCUGUGCAUCCAG	21	bna-miR162a	21	MIMAT0023621	Brassica napus
	cro-miR162a-3p	UCGAUAAACCUCUGCAUCCAG	21	ath-miR162a-3p	21	MIMAT0000182	Arabidopsis thaliana
	cro-miR162a-5p-1	GGAGGCAGCGGUUCAUCGAUC	21	aly-miR162a-5p	21	MIMAT0017445	Arabidopsis lyrata
	cro-miR162a-5p-2	UGGAGGCAGCGGUUCAUCGAUC	22	ath-miR162a-5p	22	MIMAT0031876	Arabidopsis thaliana
	cro-miR162b	UCGAUAAGCCUCUGCAUCCAG	21	osa-miR162b	21	MIMAT0001032	Oryza sativa
164	cro-miR164a	UGGAGAAGCAGGGCACGUGCA	21	ath-miR164a	21	MIMAT0000185	Arabidopsis thaliana
	cro-miR164b	UGGAGAAGCAGGGCACGUGAA	21	hci-miR164a	21	MIMAT0025502	Helianthus ciliaris
	cro-miR164c	UGGAGAAGCAGGGCACAUGCC	21	mdm-miR164a	21	MIMAT0025907	Malus domestica
	cro-miR164a-3p	CACGUACUCCCCUUCUCCAAC	21	aly-miR164a-3p	21	MIMAT0017450	Arabidopsis lyrata
	cro-miR164d	UGGAGAAGCAGGGUACGUGCA	21	osa-miR164c	21	MIMAT0001033	Oryza sativa
	cro-miR164c-5p	UGGAGAAGCAGGGCACGUGCG	21	ath-miR164c-5p	21	MIMAT0001017	Arabidopsis thaliana
	cro-miR164e-3p	CACGUGCUCCCCUCCUCCAAC	21	bra-miR164e-3p	21	MIMAT0035871	Brassica rapa
	cro-miR164e-5p	UGGAGAAGCAGGGCACGUGCAA	22	bra-miR164e-5p	22	MIMAT0035870	Brassica rapa
	cro-miR164g-3p	CACGUGCUCCCCUUCUCCACC	21	zma-miR164g-3p	21	MIMAT0015319	Zea mays
165	cro-miR165a-3p-1	UCGGACCAGGCUUCAUCCCC	20	aly-miR165a-3p	20	MIMAT0017456	Arabidopsis lyrata
	cro-miR165a-3p-2	UCGGACCAGGCUUCAUCCCCC	21	ath-miR165a-3p	21	MIMAT0000187	Arabidopsis thaliana
	cro-miR165a-5p	GGAAUGUUGUCUGGAUCGAGG	21	ath-miR165a-5p	21	MIMAT0031879	Arabidopsis thaliana
166	cro-miR166	UCGGACCAGGCUUCAUUCCCCC	22	ctr-miR166	22	MIMAT0014071	Citrus trifoliata
	cro-miR166a	UCGGACCAGGCUUCAUUCCCGU	22	crt-miR166a	22	MIMAT0014084	Citrus reticulata
	cro-miR166b	UCGGACCAGGCUUCAUUCCCUU	22	crt-miR166b	22	MIMAT0014085	Citrus reticulata
	cro-miR166b-5p	GGAAUGUUGUCUGGCUCGGGG	21	osa-miR166b-5p	21	MIMAT0022856	Oryza sativa
	cro-miR166d-5p	GGAAUGUUGUCUGGCUCGAGG	21	osa-miR166d-5p	21	MIMAT0022858	Oryza sativa
	cro-miR166e-3p-1	CUCGGACCAGGCUUCAUUCCC	21	bdi-miR166e-3p	21	MIMAT0020687	Brachypodium distachyon
	cro-miR166e-3p-2	UCGAACCAGGCUUCAUUCCCC	21	osa-miR166e-3p	21	MIMAT0000639	Oryza sativa
	cro-miR166g-5p	GGAAUGUUGUUUGGCUCGAGG	21	aly-miR166g-5p	21	MIMAT0017471	Arabidopsis lyrata
	cro-miR166h-3p	UCUCGGACCAGGCUUCAUUCC	21	gma-miR166h-3p	21	MIMAT0020984	Glycine max
	cro-miR166h-5p	GGAAUGUUGGCUGGCUCGAGG	21	osa-miR166h-5p	21	MIMAT0022882	Oryza sativa
	cro-miR166i	UCGGACCAGGCUUCAUUCUC	20	cme-miR166i	20	MIMAT0026091	Cucumis melo
	cro-miR166c	UUGGACCAGGCUUCAUUCCCC	21	mes-miR166i	21	MIMAT0029200	Manihot esculenta
	cro-miR166j-3p	UCGGACCAGGCUUCAUUCCCG	21	gma-miR166j-3p	21	MIMAT0021648	Glycine max
	cro-miR166m	UCGGACCAGGCUUCAUUCCCU	21	osa-miR166m	21	MIMAT0001087	Oryza sativa
	cro-miR166u	UCUCGGACCAGGCUUCAUUC	20	gma-miR166u	20	MIMAT0024903	Glycine max
167	cro-miR167b-3p-1	GGUCAUGCUCUGACAGCCUCACU	23	aly-miR167b-3p	23	MIMAT0017476	Arabidopsis lyrata
	cro-miR167b-3p-2	AGGUCAUCUAGCAGCUUCAAU	21	sly-miR167b-3p	21	MIMAT0035458	Solanum lycopersicum
	cro-miR167d-3p	GAUCAUGUGGUUGCUUCACC	20	stu-miR167d-3p	20	MIMAT0031310	Solanum tuberosum
168	cro-miR168a-3p-1	CCCGCCUUGCAUCAACUGAAU	21	ath-miR168a-3p	21	MIMAT0031884	Arabidopsis thaliana
	cro-miR168a-3p-2	CCUGCCUUGCAUCAACUGAAU	21	sly-miR168a-3p	21	MIMAT0031130	Solanum lycopersicum
170	cro-miR170-3p	UGAUUGAGCCGUGUCAAUAUC	21	ath-miR170-3p	21	MIMAT0000201	Arabidopsis thaliana
	cro-miR170-5p	UAUUGGCCUGGUUCACUCAGA	21	ath-miR170-5p	21	MIMAT0031887	Arabidopsis thaliana
171	cro-miR171a	UGAUUGAGUCGUGCCAAUAUC	21	mtr-miR171a	21	MIMAT0001655	Medicago truncatula
	cro-miR171e	UUGAGCCGUGCCAAUAUCACU	21	smo-miR171a	21	MIMAT0005223	Selaginella moellendorffii
	cro-miR171b	UUGAGCCGCGCCAAUAUCACA	21	ppt-miR171b	21	MIMAT0004376	Physcomitrella patens
	cro-miR171b-3p-1	UUGAGCCGUGCCAAUAUCACG	21	ath-miR171b-3p	21	MIMAT0000920	Arabidopsis thaliana
	cro-miR171b-3p-2	UUGAGCCGUGCCAAUAUCAC	20	zma-miR171b-3p	20	MIMAT0001386	Zea mays
	cro-miR171c	UGAGCCGAAUCAAUAUCACUC	21	lja-miR171c	21	MIMAT0029316	Lotus japonicus
	cro-miR171g	UGAUUGAGCCGUGCCAAUAUU	21	mtr-miR171c	21	MIMAT0011083	Medicago truncatula
	cro-miR171h	UAUUGGUGCGGUUCAAUGAGA	21	sly-miR171c	21	MIMAT0007924	Solanum lycopersicum
	cro-miR171c-3p	UGACUGAGCCGUGCCAAUAUC	21	zma-miR171c-3p	21	MIMAT0001737	Zea mays
	cro-miR171c-5p	GGAUAUUGGUGCGGUUCAAUC	21	osa-miR171c-5p	21	MIMAT0022877	Oryza sativa
	cro-miR171d	AUGAGCCGUGCCAAUAUCACG	21	mes-miR171d	21	MIMAT0029240	Manihot esculenta
	cro-miR171f	UAAUUGAGCCGUGCCAAUAUC	21	aqc-miR171f	21	MIMAT0012565	Aquilegia caerulea
	cro-miR171f-3p	UUGAGCCGUGCCAAUAUCACA	21	zma-miR171f-3p	21	MIMAT0001695	Zea mays
172	cro-miR172a-5p-1	GCGGCACCAUCAAGAUUCACA	21	ata-miR172a-5p	21	MIMAT0037134	Aegilops tauschii
	cro-miR172a-5p-2	GCAGCACCACCAAGAUUCACA	21	bdi-miR172a-5p	21	MIMAT0027061	Brachypodium distachyon
	cro-miR172b-5p	GCAGCACCAUCAAGAUUCACA	21	aly-miR172b-5p	21	MIMAT0017523	Arabidopsis lyrata
	cro-miR172d-5p	GCAGCACCAUCAAGAUUCAC	20	osa-miR172d-5p	20	MIMAT0022885	Oryza sativa
	cro-miR172g-3p	GGAAUCUUGAUGAUGCUGCAG	21	ptc-miR172g-3p	21	MIMAT0001999	Populus trichocarpa
	cro-miR172h-5p	GCAGCAGCAUCAAGAUUCACA	21	gma-miR172h-5p	21	MIMAT0021657	Glycine max
2111	cro-miR2111a	UAAUCUGCAUCCUGAGGUUUG	21	ptc-miR2111a	21	MIMAT0025270	Populus trichocarpa
	cro-miR2111a-5p	UAAUCUGCAUCCUGAGGUUUA	21	ath-miR2111a-5p	21	MIMAT0011150	Arabidopsis thaliana
2275	cro-miR2275	UUUGGUUUCCUCCAAUAUCUUA	22	mes-miR2275	22	MIMAT0029308	Manihot esculenta
319	cro-miR319	AUUGGACUGAAGGGAGCUCC	20	cpa-miR319	20	MIMAT0031782	Carica papaya
	cro-miR319a	UUGGACUGAAGGGAGCUCCCU	21	ath-miR319a	21	MIMAT0000511	Arabidopsis thaliana
	cro-miR319d	CUUGGACUGAAGGGAGCUCC	20	ppt-miR319a	20	MIMAT0003133	Physcomitrella patens
	cro-miR319a-3p	UUGGACUGAAGGGAGCUCCC	20	mtr-miR319a-3p	20	MIMAT0001653	Medicago truncatula
	cro-miR319a-3p.2-3p	UUGGACUGAAGGGUGCUCCC	20	osa-miR319a-3p.2-3p	20	MIMAT0001028	Oryza sativa
	cro-miR319a-5p	GAGCUCUCUUCAGUCCACUC	20	zma-miR319a-5p	20	MIMAT0015180	Zea mays
	cro-miR319b	CUUGGACUGAAGGGAGCUCCU	21	vun-miR319b	21	MIMAT0022754	Vigna unguiculata
	cro-miR319b-3p	UUGGACUGAAGGGUGCUCCCU	21	bdi-miR319b-3p	21	MIMAT0020761	Brachypodium distachyon
	cro-miR319b-5p-1	AGAGCUUUCUUCGGUCCACUC	21	aly-miR319b-5p	21	MIMAT0017431	Arabidopsis lyrata
	cro-miR319b-5p-2	AGAGCUCUCUUCAGUCCACUC	21	bdi-miR319b-5p	21	MIMAT0027099	Brachypodium distachyon
	cro-miR319c	UUGGACUGAAAGGAGCUCCU	20	gma-miR319c	20	MIMAT0001691	Glycine max
	cro-miR319e	CUUGGACUGAAGGGAGCUCCC	21	ppt-miR319c	21	MIMAT0003135	Physcomitrella patens
	cro-miR319f	UUGGACUGAAGGGAGCUCCUUC	22	gma-miR319g	22	MIMAT0021661	Glycine max
	cro-miR319g	UUGGACUGAAGGGAGCUCCCA	21	vvi-miR319g	21	MIMAT0005706	Vitis vinifera
	cro-miR319i	UUGGGCUGAAGGGAGCUCCC	20	ptc-miR319i	20	MIMAT0002010	Populus trichocarpa
	cro-miR319q	UGGACUGAAGGGAGCUCCUUC	21	gma-miR319q	21	MIMAT0036398	Glycine max
390	cro-miR390	AAGCUCAGGAGGGAUAGCGUC	21	cca-miR390	21	MIMAT0024523	Cynara cardunculus
	cro-miR390a-3p-1	CGCUAUCCAUCCUGAGUUUCA	21	ath-miR390a-3p	21	MIMAT0031902	Arabidopsis thaliana
	cro-miR390a-3p-2	CGCUAUCCAUCCUGAGUUUC	20	gma-miR390a-3p	20	MIMAT0007360	Glycine max
	cro-miR390a-5p	AAGCUCAGGAGGGAUAGCGCC	21	ath-miR390a-5p	21	MIMAT0000931	Arabidopsis thaliana
	cro-miR390b-3p-1	CGCUAUCCAUCCUGAGUUCCA	21	aly-miR390b-3p	21	MIMAT0017536	Arabidopsis lyrata
	cro-miR390b-3p-2	CGCUAUCCAUCCUGAGUUCC	20	ath-miR390b-3p	20	MIMAT0031903	Arabidopsis thaliana
	cro-miR390b-5p	AAGCUCAGGAGGGAUAGCACC	21	gma-miR390b-5p	21	MIMAT0007361	Glycine max
	cro-miR390c-5p	GAGCUCAGGAGGGAUAGCGCC	21	ppt-miR390c-5p	21	MIMAT0003919	Physcomitrella patens
	cro-miR390e	AGCUCAGGAGGGAUAGCGCC	20	gma-miR390e	20	MIMAT0024907	Glycine max
393	cro-miR393	UCCAAAGGAAUCGCAUUGAUCC	22	cca-miR393	22	MIMAT0024524	Cynara cardunculus
	cro-miR393a	UCCAAAGGGAUCGCAUUGAUC	21	osa-miR393a	21	MIMAT0000957	Oryza sativa
	cro-miR393a-3p	AUCAUGCUAUCCCUUUGGAUU	21	ptc-miR393a-3p	21	MIMAT0022908	Populus trichocarpa
	cro-miR393a-5p	UCCAAAGGGAUCGCAUUGAUCC	22	ath-miR393a-5p	22	MIMAT0000934	Arabidopsis thaliana
	cro-miR393b-5p	UCCAAAGGGAUCGCAUUGAUCU	22	osa-miR393b-5p	22	MIMAT0001078	Oryza sativa
394	cro-miR394a	UUGGCAUUCUGUCCACCUCCAU	22	vvi-miR394a	22	MIMAT0005709	Vitis vinifera
395	cro-miR395a	CUGAAGUGUUUGGGGGAACUC	21	ath-miR395a	21	MIMAT0000938	Arabidopsis thaliana
	cro-miR395c	AUGAAGUGUUUGGGGGAACUC	21	mtr-miR395a	21	MIMAT0001648	Medicago truncatula
	cro-miR395d	CUGAAGUGUUUGGGGGAACUCC	22	sly-miR395a	22	MIMAT0007926	Solanum lycopersicum
	cro-miR395b	CUGAAGUGUUUGGGGGGACUC	21	ath-miR395b	21	MIMAT0000939	Arabidopsis thaliana
	cro-miR395e-5p	GUUCCUCUGAGCACUUCAUUG	21	aly-miR395e-5p	21	MIMAT0017553	Arabidopsis lyrata
	cro-miR395i	CUGAAGUGUUUGGAGGAACUC	21	aly-miR395i	21	MIMAT0017905	Arabidopsis lyrata
	cro-miR395e	UGAAGUGUUUGGGGGAACUU	21	mtr-miR395h	21	MIMAT0003861	Medicago truncatula
396	cro-miR396	UCCCACGGCUUUCUUGAACUU	21	pde-miR396	21	MIMAT0025332	Pinus densata
	cro-miR396-3p-1	UCCCACAGCUUUCUUGAGCUU	21	ama-miR396-3p	21	MIMAT0031155	Avicennia marina
	cro-miR396-3p-2	GUCCAAGAAAGCUGUGGGAAA	21	stu-miR396-3p	21	MIMAT0031336	Solanum tuberosum
	cro-miR396a	UUCCACAGCUUUCUUGAACAG	21	mdm-miR396a	21	MIMAT0025989	Malus domestica
	cro-miR396d	UUCCACAGCUUUCUUGAACGU	21	ppe-miR396a	21	MIMAT0031494	Prunus persica
	cro-miR396g	UUCCACAGCUUUCUUGAACUA	21	vvi-miR396a	21	MIMAT0005724	Vitis vinifera
	cro-miR396a-3p-1	GUUCAAUAAAGCUGUGGGAAG	21	ath-miR396a-3p	21	MIMAT0031908	Arabidopsis thaliana
	cro-miR396a-3p-2	UUUCCCACAGCUUUCUUGAAC	21	cca-miR396a-3p	21	MIMAT0024530	Cynara cardunculus
	cro-miR396a-3p-3	UUCAAUAAAGCUGUGGGAAG	20	gma-miR396a-3p	20	MIMAT0020922	Glycine max
	cro-miR396a-3p-4	GUUCAAUAAAGCUGUGGGAA	20	osa-miR396a-3p	20	MIMAT0022863	Oryza sativa
	cro-miR396a-5p	UUCCACAGCUUUCUUGAACUG	21	ath-miR396a-5p	21	MIMAT0000944	Arabidopsis thaliana
	cro-miR396b	UUCCACAGCUUUCUUGAACU	20	vvi-miR396b	20	MIMAT0005725	Vitis vinifera
	cro-miR396b-3p-1	GCUCAAGAAAGCUGUGGGAAA	21	ath-miR396b-3p	21	MIMAT0031909	Arabidopsis thaliana
	cro-miR396b-3p-2	GUUCAAUAAAGCUGUGGGAAA	21	zma-miR396b-3p	21	MIMAT0015167	Zea mays
	cro-miR396b-5p	UUCCACAGCUUUCUUGAACUU	21	ath-miR396b-5p	21	MIMAT0000945	Arabidopsis thaliana
	cro-miR396c	UUCAAGAAAGCUGUGGGAAAA	21	cca-miR396c	21	MIMAT0024561	Cynara cardunculus
	cro-miR396e	UUCCACAGCUUUCUUGAACUGU	22	gma-miR396e	22	MIMAT0018345	Glycine max
	cro-miR396f	UUCCACGGCUUUCUUGAACUG	21	ptc-miR396f	21	MIMAT0002036	Populus trichocarpa
	cro-miR396g-3p	UCUUCCACAGCUUUCUUGAAC	21	zma-miR396g-3p	21	MIMAT0015351	Zea mays
	cro-miR396g-5p-1	UUCCACGGCUUUCUUGAACUU	21	ptc-miR396g-5p	21	MIMAT0002037	Populus trichocarpa
	cro-miR396g-5p-2	CAGUUCAAUAAAGCUGUGGGA	21	zma-miR396g-5p	21	MIMAT0014016	Zea mays
	cro-miR396h	UCCACAGCUUUCUUGAACUG	20	gma-miR396h	20	MIMAT0021668	Glycine max
397	cro-miR397c	AUUGAGUGCAGCGUUGAUGU	20	nta-miR397	20	MIMAT0024711	Nicotiana tabacum
	cro-miR397d	UCAUUGAGUGCAGCGUUGACG	21	pab-miR397	21	MIMAT0018155	Picea abies
	cro-miR397a	UCAUUGAGUGCAGCGUUGAUGU	22	bna-miR397a	22	MIMAT0005600	Brassica napus
	cro-miR397e	AUUGAGUGCAGCGUUGAUGAA	21	lus-miR397a	21	MIMAT0027170	Linum usitatissimum
	cro-miR397f	UUGAGUGCAGCGUUGAUGAAA	21	mdm-miR397a	21	MIMAT0025996	Malus domestica
	cro-miR397a-5p	UCAUUGAGCGCAGCGUUGAUG	21	zma-miR397a-5p	21	MIMAT0014018	Zea mays
	cro-miR397b	UCAUUGAGUGCAUCGUUGAUG	21	ath-miR397b	21	MIMAT0000947	Arabidopsis thaliana
	cro-miR397g	UCAUUGAGUGCAGCGUUGGUG	21	atr-miR397b	21	MIMAT0033944	Amborella trichopoda
	cro-miR397h	CCAUUGAGUGCAGCGUUGAUG	21	ptc-miR397b	21	MIMAT0002039	Populus trichocarpa
398	cro-miR398	UGUGUUCCCAGGUCGCCCCUG	21	atr-miR398	21	MIMAT0033945	Amborella trichopoda
	cro-miR398a-3p-1	UAUGUUCUCAGGUCGCCCCUG	21	stu-miR398a-3p	21	MIMAT0031332	Solanum tuberosum
	cro-miR398a-3p-2	UGUGUUCUCAGGUCGCCCCCG	21	zma-miR398a-3p	21	MIMAT0014020	Zea mays
	cro-miR398f	GGUGUUCUCAGGUCGCCCCUG	21	lus-miR398f	21	MIMAT0031861	Linum usitatissimum
399	cro-miR399c	UGCCAAAGGAGAAUUGCCCGG	21	ssl-miR399	21	MIMAT0022520	Salvia sclarea
	cro-miR399	UGCCAAAGGAGAAUUGCCC	19	tae-miR399	19	MIMAT0005349	Triticum aestivum
	cro-miR399a	CGCCAAAGGAGAGCUGCCCUG	21	nta-miR399a	21	MIMAT0024713	Nicotiana tabacum
	cro-miR399g	UGCCAAAGGAGAAUUGCCCUG	21	osa-miR399a	21	MIMAT0000984	Oryza sativa
	cro-miR399h	CGCCAAAGGAGAGUUGCCCUU	21	ppe-miR399a	21	MIMAT0031497	Prunus persica
	cro-miR399b	UGCCAAAGGAGAGUUGCCCUG	21	ath-miR399b	21	MIMAT0000952	Arabidopsis thaliana
	cro-miR399d	UGCCAAAGGAGAGUUGCCCUU	21	cme-miR399d	21	MIMAT0026078	Cucumis melo
	cro-miR399k	UGCCAAAGGAGAGCUGCCCUA	21	mtr-miR399d	21	MIMAT0001646	Medicago truncatula
	cro-miR399l	CGCCAAAGGAGAGUUGCCCUC	21	ptc-miR399e	21	MIMAT0002055	Populus trichocarpa
	cro-miR399m	CGCCAAAGGAGAAUUGCCCUG	21	tcc-miR399e	21	MIMAT0020439	Theobroma cacao
	cro-miR399f	UGCCAAAGGAGAUUUGCCCGG	21	ath-miR399f	21	MIMAT0000956	Arabidopsis thaliana
	cro-miR399i	CGCCAAAGGAGAGUUGCCCUG	21	vvi-miR399i	21	MIMAT0006568	Vitis vinifera
	cro-miR399j	UGCCAAAGGAGAGUUGCCCUA	21	osa-miR399j	21	MIMAT0000993	Oryza sativa
408	cro-miR408b-5p	ACGGGGACGAGACAGAGCAUG	21	stu-miR408b-5p	21	MIMAT0031339	Solanum tuberosum
477	cro-miR477a	CUCUCCCUCAAGGGCUUCUG	20	mes-miR477a	20	MIMAT0029290	Manihot esculenta
	cro-miR477b	ACUCUCCCUCAAGGGCUUCUG	21	nta-miR477a	21	MIMAT0024721	Nicotiana tabacum
5532	cro-miR5532	AUGGAAUAUAUGACAAAGGUGG	22	osa-miR5532	22	MIMAT0022167	Oryza sativa
5538	cro-miR5538	ACUGAACUCAAUCACUUGCUGC	22	osa-miR5538	22	MIMAT0022174	Oryza sativa
6300	cro-miR6300	GUCGUUGUAGUAUAGUGG	18	gma-miR6300	18	MIMAT0024929	Glycine max
6478	cro-miR6478	CCGACCUUAGCUCAGUUGGUG	21	ptc-miR6478	21	MIMAT0025220	Populus trichocarpa
8016	cro-miR8016	AUUUUUGAAUGGAAGGCCCAUGUG	24	stu-miR8016	24	MIMAT0030913	Solanum tuberosum
858	cro-miR858	CUCGUUGUCUGUUCGACCUUG	21	ppe-miR858	21	MIMAT0031567	Prunus persica

## Sheet: Table S3
Table S3: Detailed information of the precursors of conserved miRNAs identified in C. roseus seedlings.
miRNA	Contig hit	Length	%GC	MFE	Precurssor sequence
cro-miR1511	cro_scaffold_3053372	304	33.22	-12.47	AUUAUAGUGAUUUGGUUUGGAUAUGUGAUUGUAUAGUUGAGAUAUUUUAGGAUAUUAUGUACCUGCUUCCUGGUUUAUAGGAAGUUACUGCUGUACAUAUGAAAAAUGGGGGAAUAGGAAAAAGGACGAGAAAACAGUAUAGUUUUCCUAUUGAAAACUUCAUGGUAUCAGAGCUAGGUUUCAUGGCUGUGUAGGGAGUUUAUUCGAUACUCCAAAUAAAGUAUUCUACAUUUUUUUCUCAUUCAAACAUGGACAUGGAGGAUUAUGUUAAUGAUCACAUUCAAAGAGAUGCAAAUCAUUUGGU
cro-miR156-1	cro_scaffold_3019819	171	46.2	-65.5	GUAAGAGUAGUGAGGGGCUGAUGAGGGUGAUGACAGAAGAAUAGAGAGCACAAAUGAAGGAGGUGCAGUUGCUCUCUCCUCAUCCAUCCUUCCAACCAAUCAUGCACUUCCACAUCAUCAGUGCCCUCUAUCUUCUGUCAACAGCUUUCACCACUCCGAUAUUAUUAUUGC
cro-miR156-2	cro_scaffold_3068177	136	46.32	-59.5	GAGAGAGAAAGAGAGUGGGUGGGGUGACAGAUAGAGAGUGAGCACGCAUAGCUUCAAGCAUGGGGAAUCAUAUUAUGCAAGAAAACCACCAUGUGUGCUCACUCUCUUCUGUCACCUCCAGCUUAAUUACCCUUUU
cro-miR156-3	cro_scaffold_3068332	97	23.71	-24.2	AGUUCUAUUUGGAUUGGUAAUAAUGGUGGUGUUUAAUUUGAAAAUAAAAUAAAUUUAUAUGAUUUUUGAGUUAAAAAAAAACUGUCCAAAUAGGGCU
cro-miR157	cro_scaffold_3068332	207	43.96	-83.1	AGGGCUAGAGUGAGUGAGAAAAGAAAGAAGAGGGGAGGGGGGUGAAAGUGAUGACAGAAGCAUAGAGAGCACAAAGGAGGUGAGAUGCAGCACACUUGAACACUUUUCUCUCUCUCAUAUGCAUUUCAUCAUCUGUGCUCUCUAUCUUCUGUCAACACAAGUAACCUCCCUAAUUUAUUAUUGGAUUUCCACUCUUCUCCCUUCCCU
cro-miR159-1	cro_scaffold_3041204	189	44.44	-92.4	GGAGGGUGGAGCUCCUUGAAGUCCAAAAGAGGAUUCAUAAUUUGGGCAGAUCGAGCUGCUGAGAUAUGGAUCCCUCAGCUCUAUCCCUUACUAAGACAAAAUUUUGGAUAGGUUGUGGCUUGCAUAUAUCAGGAGCCUGCAUUUCCCAAGUUGGAUUCUUUUUUGGAUUGAAGGGAGCUCUACACUUCU
cro-miR160-1	cro_scaffold_3016285	83	51.81	-41.8	UAUGCCUGGCUCCCUGUAUGCCAUUUGUAGAGCCCAUCGAAUAUCAAUGGCCUCCGUGGAUGGCGUAUGAGGAGCCAUGCAUA
cro-miR160-2	cro_scaffold_3051564	95	53.68	-45.1	GGAUGUGCCUGGCUCCCUGUAUGCCACACUCAUACACCACUCUCCAUAUUUGAGGAUUUUGUGUUGCGAGUGGCGUGCAAGGGGCCAAGCAUACC
cro-miR162-1	cro_scaffold_3001524	155	45.81	-59.5	UAUGUAUGUAGGUGUAGAGGAUUAAGCGCUGGAUGCAGAGGUUUAUCGAUCGAUUCCUGUUCAUGCUUCUUUUUUCUUUUUUUUGAAUUUCAGGGAACAGAUCGAUGAACCGCUGCCUCCAGUGUCCCUCCUCAACCCCCACCUCCACCACCAUA
cro-miR162-2	cro_scaffold_3001524	155	45.81	-57	UAUGGUGGUGGAGGUGGGGGUUGAGGAGGGACACUGGAGGCAGCGGUUCAUCGAUCUGUUCCCUGAAAUUCAAAAAAAAGAAAAAAGAAGCAUGAACAGGAAUCGAUCGAUAAACCUCUGCAUCCAGCGCUUAAUCCUCUACACCUACAUACAUA
cro-miR164-1	cro_scaffold_2130160	190	44.74	-67.67	AGCUAGCUAGAGAUGAUGAUGAUGAUGAUGAUGGAGUGAGUAGCUCUUGUUGGAGAAGCAGGGCACGUGCAAGUUCUUCUCAGUAUCACAUUGGAAUGGCUUCCAUGCAUGAACUGUGCACGUGCUCCCCUUCUCCAACAUGUGUUCCUCCCUCUCCUAUACUUUCUCAAUUAAUUAUUCAUUAGCAGCU
cro-miR164-2	cro_scaffold_3049961	126	49.21	-62.1	GCCGCAGGAGUAGUGGAUUGCCCAAGCUGGAGAAGCAGGGCACAUGCUAAAUUUCUUCUUAGGCACUGAUUUGAAGUUUUGCAUGUGCUCUUGCCCUCCAGUUUGGGUCACCCCUAUAUUUUUGGC
cro-miR166-1	cro_scaffold_3038334	215	39.53	-55.83	GAGACGAUAAGUCCUGAAUUUGAUGACAUAUGUGAUGGAAAGUGAGGCGUGAGGAAUGAAGCCUGGUCCGAGAUCUCCAUUACUAUUAUACUUCAAAAAACGAUUCACAAACUAAUUACUUGGUUUGUGAAAGAUGAGAUCUUGGAUCAAACUUCAUUCCAAACACCCCUUUUCCUCCUCCUUCAACCAAAUUGUUCAUCUUGUGCUUCUCUCUC
cro-miR166-2	cro_scaffold_3051709	122	41.8	-42.67	GUUGAGGGGAAUGCUGUCUGGUUCGAGACCAUUCAUUUUGAAGCUGCUGAGAUCGCAAAUUAAUUAAAUCAGACAUUAUGGUUAAUUAGAAUGAUUUCGGACCAGGCUUCAUUCCCCCCAAC
cro-miR166-3	cro_scaffold_2997365	111	43.24	-52.2	GUUGAGGGGAAUGUCGUCUGGCUCGAAAUCCUUCAAUGAAGAGAAAGUUCUAAUUAGUGUGAUCAGAUCGAUCUUUUGAAUGAUUUCGGACCAGGCUUCAUUCCCCUCAAC
cro-miR167-1	cro_scaffold_2914716	135	37.78	-46.8	UUGUUUGCCGUGUACCUAUAUCAGUUGAAGCUGCCAGCAUGAUCUAAAUUUUCCUCCUUUAAAUUUUUCCUGUUGUUGUGGAAAGAUCAGAUCAUGUGGUAGCUUCACCUGUUGUUGGUUUCACGAAAAAAUCAA
cro-miR167-2	cro_scaffold_3038662	155	41.94	-54.44	AUGUGGUUGUUGAAUGGUGCCCAAAGAAGGAAGGAGUGAGGCUGUCAGAGCAUGACCUAGCUACGGUUACACCCAUUUUUAUACAUACCUAUAUUUAUAUAUAACCAUGGAUAGAUCAUGCUGGCAGCUUCACUUGUUCCCCUUCUAGACCAUAU
cro-miR168	cro_scaffold_3011104	178	51.12	-79.1	GUGCUUUUGCGGCGGUCUCUAAUUCGCUUGGUGCAGGUCGGGAACUGAUUUGCCUCGCGGCGUCCGAUUGAUUUUGUGUUGCACACGUAUUUCUACGUGAAAGAAUACGCAUCUGUGACGCUUCUGGUAAUUGAGCUCCCGCCUUGCAUCAACUGAAUCGGAGACCGCGGUGAAUAAC
cro-miR171-1	cro_scaffold_3043744	161	41.61	-44.36	GAGAGGGAUUAAUAUUUGAGAAGUAGACACGGCGUGAUACUGAUAUCGGCUCAUCAGCAUGCAGUGCAUGUGAAGCAGACUCUGUUUUGCAAAUUGUUAGUUAAUUAGCCGAUCGAUGAUGAGCCGAAUCAAUAUCACUCUUGUAUGCUUUUCCACCUCUU
cro-miR171-2	cro_scaffold_3058276	115	40	-51.7	GCAUAUCAAUAACAAUACGGGAUAUUGGUGCGGUUCAAUUAGAAAACCGUGCUCUUAUACUUAGAGCCCUGUUUGUUUGAUUGAGCCGUGCCAAUAUCACGUAUAUAUGGUUUGC
cro-miR171-3	cro_scaffold_3064339	144	36.11	-61.7	GUUUCAUGUGAAGAAAAAAAGCAAGAAAUAACGAGAUAUUGGUGCGGUUCAAUGAGAAAAUAAUGCUCGAAAUAUUCGGAUAUUGGUUUUUGAUUGAGCCGUGCCAAUAUCGCGUAUUUGAGGCUGUUUUUGUAGACAUGAGAU
cro-miR171-4	cro_scaffold_3070669	151	31.13	-43.8	UGUUGAAAUGUUCUCUGUGAUAUUGGCUUGAUUUACUCAGAUAUGUUAAACUGCAGUGAUCAAGAUUGGUAAAAUUAAUAAUAUUCAAGUAUGGUUACAGUUUAAUGAACUUUGAUUGAGUCGUGCCAAUAUCCCAUAGUCAUUUCAUUCA
cro-miR171-5	cro_scaffold_3017537	135	34.81	-39.4	GAAUGAUCAUAGCAUGAAAUGAGAACUUUGAUAUUGGCCUGGUUCACUCAGACAAACACCAUUUAUUAAAGGGGAGUUUUGAUUUUGAUUGAGCCGUGCCAAUAUCUUAGUUUUGUUUUUCAUUUUCUUCACUUC
cro-miR172-1	cro_scaffold_2979766	150	41.33	-45.33	AGAGAGAUUUUAGCGAGUAAUUGCCGCUGCAGCAUCAUCAAGAUUCCCAUCAUCAAAGAGCGUUGUGGGAUUCAAACUCCUCAGAACUCUAAGAAAAAUUUGUGAAUCUUGAUGAUGCUCCACCAGCAAGAACUGGCUGAUUAUGUUUCU
cro-miR172-2	cro_scaffold_3059922	190	37.37	-57.5	GGACUUGCAUGGAAAAAGAUGAUAUUCCUUUAUACCAAGAGUCAGUGCUUGGAGAUGCAGCACCAUCAAGAUUCACAAACCUUAUACUUAAUUAAGUCAUUCUUAAUGUUUGAGAAUCUUGAUGAUGCUGCAUCACCAAACAUAGACUAUCAUAAAAUCACCUCGCCUUUUGAAGCACACUGUAUCGUCU
cro-miR2111	cro_scaffold_3050860	377	32.63	-23.76	AAGUUACAAAAGAAAAGGAAGGGGAUUCAGAGAAUGCUAAUAAAGUGCAAUAAAAAAGGACAAGAAAACAUACUUCACCUUGUAGAGCAGUCACUAUUGAUCUUGUCCUACUUUUAGAUGGAAAGAUUGGCUGUGAGGACAAGAUAAUCUGCAUCCGGAGGACUAGAUCAAGAUUCAAAACCAAAUGCAUGUACUGAUCUAAACCUCAGGAUGCAGAUUACCCAAUCCUCACCCAAUAUAUAUUGUUUUUUUGUGUUUGAUGAUAAUUUGCAAGAACAAGUCCACAAUGAUCAUAUAUAGACAAGGCCAUAUAUGAAUUUAUAGUACUUGAGAAAGCAUAUUACUAUUUCUAUUUUCUUUUUUUUUUUUUUAUACUU
cro-miR2275	cro_scaffold_3008940	260	35.77	-30.88	GAAGAUCUGUUUUUUUUUUUUUCUGUUCUUGUCUAGUUAGUGAAUGGAGAAGUUGAUCUUUCCAUUACUGUUCAGCACAGCAGUUGGAAAUAAGAUAUUGGAGGAAACUAAACAAACAAACUAGUGAGAGAUUUGUUUAGCAUCCUCCAAUUCUCACAUUCAACUUGAGCUCAAAAUCUUCAUACUCAGGAGGAAGUAUUGCUGCUAUCUCUUCUUCUUCUCUACUGUUCUAAAGGGCAGAACAGGAGAAGAUAAUCUUU
cro-miR319-1	cro_scaffold_3003465	203	45.32	-95.9	AGCUAGAAAAAAAGGGAGCUUCCUUCAGUCCACUCAUGGGUGGGGAGAAGGGAUUGAAUUACCUGCCGACUCAUUCAUUCAAACACAAUAGAAGAGAUUAAGGAUAAUACUCUAUUGGUGAAUGUGUGAAUGAUGCGGGAGGUAAACUUCAUCCUUCCCCUUCUCUGUGCUUGGACUGAAGGGAGCUCCCUCUCUCUCUCUCU
cro-miR319-2	cro_scaffold_3014220	213	52.11	-94.99	AGAAGGAGCUCCUUUCGGUCCAACACCCAGGGCGGAGGAGCAGUGAGAGCUGCCAUUUCAUGCAUUGGGUUAUGCUUUGGUGUUUUUGUGUUUCUUUGUGACAAAAAGCGGUGGGCUGCCGGAAUUGAAAUGCAAAGCUUAACCAGUGCAUGGUGAGGGAGCAACUCCUCCUGCCAACUUCGCCCGCCCAUUGGACUGAAGGGAGCUCCUUUU
cro-miR319-3	cro_scaffold_3026979	164	40.24	-19.09	GAUUAUUUGUACGGAAAUUAGAGUAGAAAGAAGAGAAAAGUGAACGAAGGGAGCUCCCUUCAGCCCAAGACAUGACAGAAAAAACUGAACAACAGCUCCUGCUGUUGGCCCAGUGGCCCAUUUUCACACUAUUUUCAUUCUUUUUAUUUUUGGCCCAUUUAAUC
cro-miR319-4	cro_scaffold_3039079	214	43.93	-98.2	GCAUUAAGAAAUGAUCUGAGGGAGCUUCCUUCAGCCCACUCAUGGAUGUGAUCGGUGUUGAAUUAGCUGCCGUCUCAUUCAUUCAAUCACUCAGUAGAAAUGAUAUUGAAGGGUUUUCUCUUUUUGCUACUGUGACUGAGUGAAUGAUGCGGGAGAUAGUUUACUCCGGUUUCCAUCUUUGCUUGGACUGAAGGGAGCUCCCUCUUUCUAUUGC
cro-miR319-5	cro_scaffold_2975894	222	43.69	-91.8	GCAGUGGUUGUUAAAUAAAAAGAGAAAGAGAGCUUUCUUCAGUCCACUCACGGGGUGCAGUAGGAUUUCAAUUAGCUGCCGACUCAUUCAUCCAAAUGCUCCGAGAAUGAAUAUGAGAAUACUCGAGGGUAACUGAGUGAAUGAUGCGGGAGACAAAUUGAAUCUUAAGCUUCCUGUACUUGGACUGAAGGGAGCUCCCUUUUCUUUAUUACCUACCACCGC
cro-miR390-1	cro_scaffold_3060355	153	36.6	-52.4	GGUUUGGAGAAUCUAUGAAGCUCAGGAGGGAUAGCGCCAAUGUGAAUUUGGUCUUAUUAAUAUAUAUUCUCCAAUUAAUUAAUGGUGCAUUAAUUCUGAUCAAUGAAUAUCCUUAGCGCUAUCCAUCCUGAGUUCCAUGGUUUCUUCACAAUC
cro-miR390-2	cro_scaffold_1136375	280	41.79	-22.89	UGCUCCAAUCGACAUGAAAAUGCCUCCCGUGCUUGAUCUUUACACGUUAAAUUCGUUUCCUUGUAUGAAUAUAGUAAAACCUCUUGAUUAUUUUUCUGUCAUUGCGUUCAGCAGUGGAGGAUCUGCAAAGCUCAGGAGGGAUAGCGCCAUAGAUAAUGAAUGACCGAUGAUCAUCAUCAUUUGGUAAUUCUUCACUUCAUUUGUUGGCGCUAUCUAUCCUGAGUUUCACGGAUCCUUCAUGCUCUUUCUCUUGGGUACGGGUUGCAGUUUCCGAUUAGCA
cro-miR390-3	cro_scaffold_1136375	134	44.03	-66.9	AGCAGUGGAGGAUCUGCAAAGCUCAGGAGGGAUAGCGCCAUAGAUAAUGAAUGACCGAUGAUCAUCAUCAUUUGGUAAUUCUUCACUUCAUUUGUUGGCGCUAUCUAUCCUGAGUUUCACGGAUCCUUCAUGCU
cro-miR393	cro_scaffold_3060887	182	39.56	-69.3	AUUUUAGUGGGAAGAUUUCUACAACUGCAACUGAAGGAGGCAUCCAAAGGGAUCGCAUUGAUCCCCAAAUUAAUAAAUGGAAAUUAUUAGUGCAUGUAUUGUAUGGUGAAUUGGGAUCAUGCUAUCCCUUUGGAUACCUCCUUUGGUAGCUAAAAGAUUGAUGACAUCAUCCGGCCGGAAAU
cro-miR394	cro_scaffold_3052341	113	46.9	-45.8	CAGGAGAGGAUAGAUGUUGCAGAAAGAAUUUGGCAUUCUGUCCACCUCCGUCAAGUAUAUACCUAGCUUGGAGGGGGCCAGCAUGUCAAAUUGGCUCUGCAUAUCUUCAUCUG
cro-miR395-1	cro_scaffold_2989192	154	39.61	-52.12	AUGAGAUCAGAUGUUCCCUAGAGUUCCCCUGAGCACUUCAUUGGGUUAUAUUUUAUUUAAUUAGGGCAAAACCCCAAACCCUAAAAUAUCCUUUAAUGAUCGGUGAUCGCCCACUGAAGUGUUUGGGGGAACUCCUGGAUUCAUUUGAUUAUAU
cro-miR395-2	cro_scaffold_2989192	102	45.1	-47	UCAGGUCAUCCCUAGAGCUCCCUCAAGCACUUCAUUGAUUACUGUUUGUUUUCUUCUUUAGUAACCACUGAAGUGUUUGGGGGAACUCCUGGGCUCAUCUGA
cro-miR395-3	cro_scaffold_2989192	103	54.37	-47.7	GUCAGGCUUCUCCUAGAGUUCCCUUGACCACUUCACUGGGGGACAAUUGCCCCUAAUAUUAGCCCCACUGAAGUGUUUGGGGGAACUCCGGUAGCCACCUGAC
cro-miR395-4	cro_scaffold_2989192	103	43.69	-42.2	AUCAGGUCAUCCCUAGAGCUCCCUCAAUCACUUCAUUGAAUACUUGUUUACUUCUUGUAUGUAUCCACUGAAGUGUUUGGGGGAACUCCUGGGCUCAUCUGAU
cro-miR396-1	cro_scaffold_3056619	172	43.02	-71.5	UUGGCUUUCUGGUAUUUUAAUGGUCCUCUUUGUAUUAUUCCACAGCUUUCUUGAACUGCAUCUGCUAGAUCGUUUCAUUCAUGGCGGCCGCUACUGCUGCUGCGGUUGAUAUGCAAAUGCUUUUUGCGGUUCAAUAAAGCUGUGGGAUGAUAAGGACAGGAUCAAAGGUCAA
cro-miR396-2	cro_scaffold_3066394	139	38.13	-59.8	AGAAGAAGUCCAGGGCCAUGUUUUUCCACAGCUUUCUUGAACUUCUGGUGAACUUAAAAAUUAGUAUUAUAAUUUCUGUGAACUAAAGAAGCUCAAGAAAGCUGCGGGAAAACAAGGCGAAUUAUCCUGGACUGAUUGU
cro-miR396-3	cro_scaffold_3070136	173	46.82	-83	UUGUGGGCUAAGUCCUGAGUUGCCAUGUUUUCCCACAGCUUUCUUGAACUUCUGUAUUGGCAAUUGAAUCCUCUAGGCCAUCACCGGAGCCAGAGCCGGGCGGAUUGGGAUCAAAAUUUUCAGUGAGGAAGUUCAAGAAAGCUGUGGAAAAGCAUGACAGGACUUGCUCAUAA
cro-miR397	cro_scaffold_2989916	278	34.17	-13.62	GGUACUAUUUAAUGAACGAAAAUGCAUAUUCAUUACCUCAUUGUUCUCCUAUGUAUUGGGGAAGUUUGUAGUAUAAUGCUUAGGAGAAGAACAAAAAUCAAAGAGCUAAAAAAUAUCAUUGAGUGCAGCGUUGAUGAAUUCCAAGUUCCAAGUUUUGGUAUUUGUAUUCUCACUGUGGAUUCAUCAUCGCUGCACCCAAUCAUAUUUUUACUUCUUUGAAACCAGCUUUGAGAUGGGUAAUCGGGUAUUCUAUUUUUACUUCUUUCGGUAAGUUUACU
cro-miR398	cro_scaffold_2976638	117	37.61	-43.8	AGUGAAAGUUUCCAAUAGGGUCGACAUGAGAUCACAUUUUCACGUUAUUUUUCAGAUAGAAUUCUCAAGUGUGAAUAAAAUGUGUUCUCAGGUCGCCCCUGUAGGAAUCUCUUUACU
cro-miR399-1	cro_scaffold_2957688	138	36.23	-50	UGUGAGUUCAAGAAUAACAGUGCAAUCCUCCUUUGGCAUGCAGGAAGGUAAUUUACAAGUAUAUUUUCACAUGCAUGUGUAUAUAUAAUUAAUUUUCCUUUUUGCCAAAGGAGAAUUGCCCUGCAAUUCAGUCUCGCA
cro-miR399-2	cro_scaffold_2976540	147	43.54	-53.7	GAACGGCAGAUGGUGAUCAUGUGGAGUUUUGAAUAACAGUGUAAUUCUCCUUUGGCAUGCACGGUUACAAACAACUUAUACUUGUACAGUACACUGUGCCAAAGGAGAAUUGCCCUGCCAUUCACUCUCACAGUCCUAGUGCAGUUU
cro-miR399-3	cro_scaffold_3019923	137	44.53	-49.2	GCACUAGGACUGUGAGAGGGAAUGGCAGGGCAAUUCUCCUUUGGCACAGUGUACUGGACAAGUAUAAGUUGUUUGUAGCCGUGCAUGCCAAAGGAGAAUUACACUGUUAUUCAAAACUCCACAUUAUCAUCAUCUGC
cro-miR399-4	cro_scaffold_3042425	137	39.42	-53.05	AGUAGUAAGCUGAAUCAGUCAUAGGGCAACUCUCCUUUGGCAUGAUGUUAAAAUUUGCUGCAACUCAGUAGUACCAUUUAGAUACAAUAAAAUACAUGCCAAGAGAGAGUAGCCCUAAGACUGGUUAGCUUAUGGCU
cro-miR399-5	cro_scaffold_3059311	218	34.86	-68.3	AGAUCAUCAAGAGGUGUAUGUUUCUAUAGUACUAAGCUAAGCAGUAUUAGGGCAGCUUUCCUCUUGGCAGUUGAUUAUUGGAUAUUUUGAUGAAAUUUCUUGAAUAUUAUUCAUUAAAGAAAGAAAAAAAUAUUCCACUUUUCCGCCAAAGGAGAGUUGCCCUGAAACUAUUUUAGCUUAACUUGACCUAAACAUGGACUUGCAAGCCUAGCUGAUCU
cro-miR399-6	cro_scaffold_3070280	75	44	-32.9	AGUGUAAUUAUCCUUUGGCACGGUUACGGACAGCUUAUACUUUUCCUGUACACUGUGCCAAAGGAGAAUUGCCCU
cro-miR399-7	cro_scaffold_2957688	199	33.67	-18.27	CAUGCAUGUGUAUAUAUAAUUAAUUUUCCUUUUUGCCAAAGGAGAAUUGCCCUGCAAUUCAGUCUCGCACUGCAGCUAGCUAGCGCUUCUUGAGAUCCAUCAUAAAACGUUUCUAAUCUUGCUGUACAUACGUAGUUAAGGUUUGAUUUUAAAUCUCUGGGAAAAAUAUUCGGAUCAGUUAUAUAUAUAUAUAUAUAUG
cro-miR408	cro_scaffold_3057192	175	46.29	-61.3	AAGAGAGAGCGAGAGAGAGAGGAUAGGAAAGGGCAGCCAGGGAAGAGGCAGUGCAUGGAAUGGAAAGGCCACAAACAGACAUCAUAGAAUGAAAGAAAAUGCUAGAAUGCUCCAUUUCAUGCUCUGUCUCGUCCCCGUCUGUCCUUACCAACAUACUAUGUUUCUUCCUUACCUU
cro-miR477	cro_scaffold_3047120	119	42.02	-41.04	GCUCUUUUUUGUUAACUCUCCCUCAAGGGCUUCUGGCCUCAUCUUGCUAAUCUUAUUGCCUCUUUGUCUUAAUGGAAUAAAGAGGGCUAGAAGAACUUGAGGGAGAACUGACAAAUUGC
cro-miR5532	cro_scaffold_3065629	366	38.8	-11.51	UAUUCACCUCUUUGAGCUUCUAUUGAAUCGAGAAAUAGGUUUGAUUGUCCAUCUUUUUGACAUAUCUAAGGCAUUCUCCGGAUAAUUCAAAUCGAAGCAAUUAGGUAUCCAACUCGGGCCUAUAUGACAUGAGCGAUCAAAAGAAAUACUCCACCUUUGUCAUAUAUUCCAUACAUCACACUAGAUAGUAUCAUAUUCAUGGAAUACGAUUCACUUUCAAGAUGCCUUGGUGGUGAAAUAGUAGACACGCGAGACUCAAAAUCUCGUGCUAAAGAGCGUGAGGUUUGAGUUCCUUCAAGGCAUAAUACGGAGAAUGCUCAUUGAAUGAGCAAUUCAAUAAGCGAGCUCGGAUCGAAUCGGUAUAUA
cro-miR8016	cro_scaffold_3068655	147	29.93	-46.07	CAACUUCAUGAUCUUGAUUCGCAUGGUCCUUUUAUUCAAAAAUAUAUUUGUUUGCAUCAUCUUUCAAAGGAAUGAAAGUUGUUGCAUCAUUAUAUCAAAUAUAUUUUUGAAUAGAAGGCCCAUGUGUGUCAUUAUCUUGAAACUUUG

## Sheet: Table S4
Table S4: Normalized counts of the precursors of conserved cro-miRNA families.
miRNA	Control	1 h	8 h	24 h
cro-miR1511	91.0341	89.2362	63.2394	96.4212
cro-miR156-1	194.338	300.978	136.231	199.758
cro-miR156-2	105.611	108.391	58.4161	105.686
cro-miR156-3	1.27753	1.15299	0.821973	1.24489
cro-miR157	752.666	820.118	437.374	865.025
cro-miR159-1	514.482	571.99	395.264	462.608
cro-miR160-1	10.8483	12.3951	8.29225	14.1469
cro-miR160-2	3.74243	2.96454	1.76883	5.13094
cro-miR162-1	920.378	1216.86	644.458	1205.46
cro-miR162-2	937.57	1241.85	643.874	1221.29
cro-miR164-1	93.6281	102.785	75.1233	81.8996
cro-miR164-2	12.327	12.9928	6.57454	7.24723
cro-miR166-1	1965.7	2876.1	1966.1	2527.39
cro-miR166-2	1562.04	1478.83	805.03	1174.39
cro-miR166-3	1521.43	1470.33	804.932	1170.14
cro-miR167-1	65.4192	37.8784	13.4101	54.5414
cro-miR167-2	23.7139	15.63	4.72323	10.6413
cro-miR168	143.907	189.209	115.245	234.738
cro-miR171-1	3.74008	5.7362	5.37007	10.2915
cro-miR171-2	44.193	41.0521	19.235	48.6218
cro-miR171-3	7.03791	6.05044	2.67838	7.55035
cro-miR171-4	0.320817	0.248202	0.443453	0.350785
cro-miR171-5	6.41128	4.85011	3.25916	5.96588
cro-miR172-1	0.401855	0.375145	0.291074	0.458794
cro-miR172-2	3.77387	3.7346	2.8157	5.01552
cro-miR2111	6.38696	5.17301	3.44537	6.38014
cro-miR2275	4.49137	4.91973	3.22793	5.40176
cro-miR319-1	542.277	589.058	414.03	481.421
cro-miR319-2	57.9185	57.885	32.2631	62.5447
cro-miR319-3	15.2516	13.2207	9.35902	12.0325
cro-miR319-4	499.69	495.517	353.077	437.508
cro-miR319-5	518.054	521.738	359.878	452.611
cro-miR390-1	19.3	16.2529	10.853	34.8674
cro-miR390-2	29.8595	27.2117	18.8602	64.5703
cro-miR390-3	28.8139	26.7108	21.5374	64.5206
cro-miR393	68.2786	50.9541	20.5014	45.6171
cro-miR394	55.3647	22.5509	9.48154	41.0581
cro-miR395-1	11.6612	14.4131	9.86616	15.9694
cro-miR395-2	1.27608	1.38708	0.292318	0.843431
cro-miR395-3	94.5117	91.211	41.3173	79.4708
cro-miR395-4	73.4038	72.814	29.4386	60.8123
cro-miR395-6	70.1618	68.9319	28.5241	61.4516
cro-miR396-1	1440.47	1355.22	1044.93	2363.06
cro-miR396-2	983.755	1257.67	886.283	1742.3
cro-miR396-3	1172.77	1495.5	1023.55	2032.34
cro-miR397	26.6653	16.3134	8.87825	19.0461
cro-miR398	831.784	454.556	85.0366	288.776
cro-miR399-1	1.10321	0.262342	0.554657	1.50954
cro-miR399-2	6.97208	6.85844	4.60581	10.9134
cro-miR399-3	3.47259	1.96733	1.61148	6.2524
cro-miR399-4	5.30129	2.63756	1.61894	3.96349
cro-miR399-5	12.7262	4.94747	5.7813	17.3573
cro-miR399-6	0.0707301	0.0272196	0.0599564	0.0239161
cro-miR399-7	7.36375	5.69338	3.90748	7.30303
cro-miR408	10.7887	11.1362	3.4241	4.52726
cro-miR477	1.84729	4.66187	2.88922	4.89531
cro-miR5532	122.398	149.362	85.3384	143.816
cro-miR8016	274.613	328.13	185.385	343.369

## Sheet: Table S5
Table S5: Normalized counts of the mature sequences of conserved cro-miRNA families.
miRNA	Control	1 h	8 h	24 h
cro-miR1511a	31.3872	26.0023	25.6886	12.0097
cro-miR1511b	73.0206	56.7809	63.9004	32.2108
cro-miR156b-3p-1	0.999528	1.14604	1.19381	0.26108
cro-miR156b-3p-2	57.6028	49.1923	50.1274	27.7071
cro-miR156b-3p-3	0.503124	0.510555	0.554535	0.19581
cro-miR156d-3p	442.193	413.018	446.567	168.593
cro-miR156f-3p-1	58.6983	46.8929	47.2853	25.2595
cro-miR156f-3p-2	0.430982	0.403237	0.423534	0.32635
cro-miR156g-3p	0.114201	0.129254	0.18847	0.032635
cro-miR156h-3p	17.5635	26.8055	19.2749	2.93715
cro-miR157b-3p	0.979029	0.995639	1.0966	0.32635
cro-miR157d-3p	431.051	372.648	428.952	159.031
cro-miR159a	9610.95	13271.1	15864.3	5137.44
cro-miR159b	83.5192	77.8594	81.0188	38.0851
cro-miR159c	0.936295	0.708641	0.8117	0.358985
cro-miR159d	31.9334	44.2869	51.4499	16.1217
cro-miR159e	25.3028	32.4995	37.6753	11.5528
cro-miR159f	98.8859	128.358	154.33	50.1274
cro-miR160a-3p	7.59058	8.58754	8.37484	4.79735
cro-miR160b	0.885689	0.430007	0.618003	0.554796
cro-miR160g	0	0.0273752	0.131001	0.13054
cro-miR160h	7.2429	3.62118	5.27539	3.94884
cro-miR162-3p	111.157	96.4836	67.8501	25.0963
cro-miR162a-3p	889.007	300.733	624.671	441.585
cro-miR162a-5p-1	1024.64	1814.94	1316.7	0.946416
cro-miR162a-5p-2	2.77668	2.28515	2.65281	1.72966
cro-miR162a	1.50642	2.86259	3.25834	0.19581
cro-miR162b	6.71717	9.44357	7.41612	1.33804
cro-miR162c	55.8862	52.7951	42.2604	14.2615
cro-miR162d	5.74876	6.85835	6.18329	1.46858
cro-miR164a-3p	6.45106	9.63523	8.55436	0
cro-miR164a	29.6245	21.8361	30.503	14.8816
cro-miR164b	1.09657	0.593748	0.514135	0.358985
cro-miR164c	1.71101	1.24861	1.34612	0.554796
cro-miR164c-5p	7.61943	2.79138	3.08478	1.89283
cro-miR164d	0.033241	0.0953713	0.135225	0.032635
cro-miR164e-3p	0.0530412	0.0818468	0	0.032635
cro-miR164e-5p	41.252	35.0951	42.8134	16.0891
cro-miR164g-3p	16.4099	16.9771	9.64955	4.17728
cro-miR165a-3p-1	3.75406	3.66999	4.68884	2.15391
cro-miR165a-3p-2	40.6318	42.0056	49.229	25.2595
cro-miR165a-5p	0.146044	0.184004	0.08117	0.0652701
cro-miR166	982.872	756.337	757.616	463.94
cro-miR166a	126.075	71.2202	55.1355	38.3462
cro-miR166b-5p	1018.82	330.979	127.181	378.827
cro-miR166b	0.239746	440.93	412.15	0.0652701
cro-miR166c	17.9132	21.1355	25.8122	10.9654
cro-miR166d-5p	32.8768	35.1572	30.8971	9.75788
cro-miR166e-3p-1	56.5588	42.8499	38.7339	22.714
cro-miR166e-3p-2	41.9321	50.7448	65.8417	25.9122
cro-miR166g-5p	0.0265206	0.0270965	0	0
cro-miR166h-3p	1861	2332.04	2612.61	1000.59
cro-miR166h-5p	395.27	349.971	246.283	104.171
cro-miR166i	6.46535	8.6835	10.1381	4.34046
cro-miR166j-3p	119.883	71.2699	54.3693	39.521
cro-miR166m	1028.74	759.727	535.064	379.089
cro-miR166u	335.5	255.428	179.624	125.808
cro-miR167b-3p-1	25.59	11.5213	5.61741	6.10275
cro-miR167b-3p-2	32.8122	37.2111	37.1677	19.222
cro-miR167d-3p	44.6309	22.1604	16.1185	12.9561
cro-miR168a-3p-1	160.063	170.701	173.358	106.292
cro-miR168a-3p-2	0.415805	0.599651	1.06788	0.19581
cro-miR170-3p	0.0272196	0.09565	0.133606	0.032635
cro-miR170-5p	91.5181	94.9263	103.288	59.2979
cro-miR171a	0.140722	0.136318	0.207139	0.0979051
cro-miR171b-3p-1	20.7467	31.6207	35.5082	0.45689
cro-miR171b-3p-2	22.6858	0.757904	1.19429	14.9142
cro-miR171b	1.09831	0.538672	0.572413	0.750606
cro-miR171c	0.0544393	0.0815681	0.0558496	0
cro-miR171c-3p	0.200483	0.198086	0.166563	0.032635
cro-miR171c-5p	0.729091	0.389944	0.518164	0.228445
cro-miR171d	0.496765	0.0815681	0.260384	0.228445
cro-miR171e	3.41308	1.85267	1.93701	1.53385
cro-miR171f-3p	4.8141	2.50224	2.34715	1.99074
cro-miR171f	2.89462	2.7984	1.43467	0.26108
cro-miR171g	2.30583	1.23602	0.682123	1.92547
cro-miR171h	0.281443	0.327619	0.285705	0.19581
cro-miR172a-5p-1	0.0272196	0.0270965	0.0279248	0
cro-miR172a-5p-2	0	0	0.0245111	0
cro-miR172b-5p	0.464223	0.341422	0.761674	0.19581
cro-miR172d-5p	0.234423	0.09565	0.135225	0.0979051
cro-miR172g-3p	0.380805	0.170711	0.302597	0.19581
cro-miR172h-5p	0	0	0.0279248	0
cro-miR2111a	0.033241	0	0	0.032635
cro-miR2111a-5p	0.172564	0.09565	0	0.0652701
cro-miR2275	0.556166	0.553127	0.510722	0.424255
cro-miR319	63.7843	51.1433	44.0946	25.5859
cro-miR319a-3p	795.329	757.61	914.423	445.827
cro-miR319a-3p.2-3p	127.838	0.545736	0.857132	0.0979051
cro-miR319a-5p	110.708	177.006	231.124	91.2476
cro-miR319a	261.486	171.217	0.138638	0.228445
cro-miR319b-3p	42.0068	2.05844	2.42243	1.27277
cro-miR319b	15.006	11.5844	12.4249	0.881146
cro-miR319b-5p-1	2.32601	1.74722	1.32925	0.685336
cro-miR319b-5p-2	24.0675	41.6651	40.1299	23.7583
cro-miR319c	2.01331	1.2812	1.4643	0.783241
cro-miR319d	57.799	39.8656	37.7076	15.0774
cro-miR319e	372.168	329.855	392.276	146.923
cro-miR319f	61.7752	44.2933	41.2402	16.9702
cro-miR319g	332.716	267.037	266.773	126.918
cro-miR319i	11.8808	8.82623	9.29299	3.58985
cro-miR319q	14.0519	14.9187	14.0293	3.98147
cro-miR390	0.827055	0.669088	0.71626	0.587431
cro-miR390a-3p-1	14.0959	11.7031	23.0614	19.3526
cro-miR390a-3p-2	4.34329	4.42507	9.18896	7.27761
cro-miR390a-5p	57.9518	35.9986	43.6355	49.0831
cro-miR390b-3p-1	0.247165	0.368008	0.953558	0.783241
cro-miR390b-3p-2	0.229101	0.245819	0.601147	0.652701
cro-miR390b-5p	0.493969	0.78477	0.491243	0.228445
cro-miR390c-5p	2.47431	1.57038	2.00873	1.43594
cro-miR390e	1.61444	1.20725	1.13133	1.3054
cro-miR393	0	0	0	6
cro-miR393a	23.8576	17.9576	20.4881	16.7418
cro-miR393a-3p	46.2286	21.563	10.6542	0.13054
cro-miR393a-5p	2.65851	1.68968	3.9869	2.5129
cro-miR393b-5p	1.1619	0.886879	0.435375	0.783241
cro-miR394a	61.4991	18.1016	12.5443	35.6048
cro-miR395a	152.272	107.167	91.2388	54.4026
cro-miR395b	1.10642	0.77984	0.872406	0.293715
cro-miR395c	0.980879	0.628141	0.592701	0.26108
cro-miR395d	147.136	115.141	99.6728	52.575
cro-miR395e-5p	11.3093	7.03341	2.49454	7.47342
cro-miR395e	14.7644	5.01215	7.55004	2.48026
cro-miR395i	0.245767	0.0959287	0.212172	0.0652701
cro-miR396	7.61143	4.02743	0.941083	0.39162
cro-miR396-3p-1	7.06794	8.31782	14.702	7.96295
cro-miR396-3p-2	1.88822	2.6407	4.7705	2.25182
cro-miR396a	49.8575	60.603	60.5338	14.5552
cro-miR396a-3p-1	40.5271	70.8264	69.8046	25.2922
cro-miR396a-3p-2	15.3862	22.6477	20.141	7.40815
cro-miR396a-3p-3	47.4644	55.2674	58.3603	14.751
cro-miR396a-3p-4	285.039	204.307	41.6828	487.241
cro-miR396a-5p	433.839	277.576	685.606	23.5625
cro-miR396b-3p-1	43.0185	72.5775	59.5652	50.7475
cro-miR396b-3p-2	30.974	9.52663	25.8173	0.979051
cro-miR396b	1092.18	63.1749	788.544	16.0564
cro-miR396b-5p	792.463	2066.99	1726.81	1082.24
cro-miR396c	29.4056	46.0499	58.4761	20.2664
cro-miR396d	59.0657	45.3405	50.3741	31.6886
cro-miR396e	681.865	446.958	695.458	492.136
cro-miR396f	5.1917	3.88285	6.45335	4.40573
cro-miR396g	165.82	171.189	166.794	19.9074
cro-miR396g-3p	163.616	33.6153	41.7041	151.492
cro-miR396g-5p-1	10.1977	12.0398	14.4136	6.59228
cro-miR396g-5p-2	97.5838	121.602	122.267	37.4977
cro-miR396h	5.80397	5.24256	6.22871	3.98147
cro-miR397a	1.00302	1.33217	1.33115	0.293715
cro-miR397a-5p	3.80564	0.443858	0.305378	2.5129
cro-miR397b	0.0530412	0.0544717	0.0287342	0.13054
cro-miR397c	0.0862822	0.0270965	0.0287342	0
cro-miR397d	1.5764	0.3219	0.412501	0.913781
cro-miR397e	6.42178	2.09677	2.14661	1.82756
cro-miR397f	4.06852	1.48978	1.69354	1.43594
cro-miR397g	1.42226	0.409697	0.322076	0.554796
cro-miR397h	0.664436	0.198596	0.212172	0.39162
cro-miR398	19.8464	11.0206	4.47097	7.0818
cro-miR398a-3p-1	41.0881	19.4962	10.1711	14.6858
cro-miR398a-3p-2	382.01	104.476	34.7	90.5296
cro-miR398f	373.598	113.182	42.0075	87.9188
cro-miR399	0.986179	0.177497	0.8581	1.43594
cro-miR399a	0.0530412	0	0	0.032635
cro-miR399b	0.259208	0.0476857	0.0524359	0.0652701
cro-miR399c	0.90452	0.348486	1.19462	1.40331
cro-miR399d	0.265567	0.0682748	0.0287342	0
cro-miR399f	0.42539	0.205103	0.0777563	0.26108
cro-miR399g	4.89533	0.842212	2.22757	4.66681
cro-miR399h	0.591257	0.0953713	0.0532452	0.424255
cro-miR399i	8.2678	1.70646	3.82266	8.06085
cro-miR399j	1.14533	0.512364	0.56819	0.293715
cro-miR399k	0.0265206	0	0	0
cro-miR399l	0.418331	0.102157	0.0819794	0.228445
cro-miR399m	0.0597616	0.0270965	0	0.0652701
cro-miR408b-5p	7.72774	5.52629	2.1195	0.424255
cro-miR477a	0.0809599	0.0273752	0.0532452	0.0652701
cro-miR477b	1.51916	3.71364	4.66848	1.14223
cro-miR5532	0.422864	0.579666	0.685731	0.26108
cro-miR5538	3.64361	2.82508	2.90426	1.33804
cro-miR6300	37.1927	20.7312	23.5176	42.2297
cro-miR6478	340.762	236.402	268.099	294.76
cro-miR8016	223.622	222.118	225.863	128.68
cro-miR858	13.1634	6.91	7.83018	6.00485

## Sheet: Table S6
Table S6: Detailed information of the precursor of novel cro-miRNAs identified in C. roseus seedlings.
miRNA	Contig hit	Length	%G+C	MFE	Precurssor sequence
cro-novel-1	cro_scaffold_3067231	433	28.87	-212.1	UCCGAGCCCAGUUUUGAAAAAAAAAUAAUUUCAACUUUUUUUACAUCUAAAUUGAUAUUCUUCUACAAACUCUACAAAUUCUUCAUACAAAUUCUACAAAUUCUUCAUAAUGAUCUGUAUCUACCUCCAAUACAAGUUCAAUGUAGAGAGAAGUUAGAAAGAAAUUGUGUAGAGAGAUAAAGAGUAGGAAGGAUGAAGGAAAAUAAUGAUUUUUUUCGCGCUAUACAUUCAUAUUCUUGAGUUAGAUUUAUCGGCCCCAUAGGAAAUCUAACUCGGGAAUAUGAAUGUAUAGUGCGAAAAAAAUCAUUAUUUUCUCUACUCUUUCUCUNNNNNNNNNNNNNNNNNNNNNNNNNNNNNNNNNNNNNNNNNNNNNNNNNNNNNNNNNNNNNNNNNNNNUCG…
cro-novel-10	cro_scaffold_3065645	171	39.18	-105.4	AAACUUUACUUUUCACUACUUUUAUCCUUCAACUAUUUUUGGGUCACUAAAACUGUCAUUCCCACCAAUUUUGUGGUGGCUUAGGGUGGAGACUACCACAAAAUUGGUCGAAAGGGCAGUUUUAGCGGCCCAAAAAUGGUUGGAGGGUAAAAUUGGUGAAAAGUAAAGUUG
cro-novel-100	cro_scaffold_3056285	118	33.05	-28.4	UUUAAGGAUAAGAUAAUUUUAAAUGAUAUAGGAGGAUGUUAAAAUUUUUGGGCUUGGGUCUCAACACACUCCCGAAUUAGACUGCUCUGAUAUCAUGUUAGAAUUUUUUGGCUUUAGG
cro-novel-101	cro_scaffold_3013495	92	44.57	-28.2	CCUACCCUCCAGUCUGCAGGAUUGUUGAGUCACCAUGAUUUACAUCAUUCACUUAGAUGUUGGGCAGUCUGGUAUAGAAAGAGAAGGGUAGU
cro-novel-102	cro_scaffold_3062948	183	20.77	-27.8	UUCGGAUCCUCUAUAACAUUUCUUAUAACACUCUCUGUAACAUUCCUAAUUUGAUAUAUUUUAUUAAUAAAACUUACCAAAUAAAAGAUAAACUCUAAAAAAAGAAUAAACUGUAAGGAAAAAAAUAUACUAUAAAAAAAAUGUUAUAAGAAAUAUUAAAUAAAAUGUUACAGAAGAUCUGAG
cro-novel-103	cro_scaffold_3019032	143	26.57	-27.4	AGAGUUCAAAUUUCUCUUAUGAUAUACGUUUAUUACAUAGCUUGCUUAAUGCAAUACAUUCUUAUAUAAUUUGAGGAUUAUUAUAUAAGACGAAUUUAAGUAGUAUUUGUGGUUCCCUUGUCAAUAGAAGAAAAAACAACUCA
cro-novel-104	cro_scaffold_3039118	88	50	-27	GCUCACCAAUGUCUGGCCUCUAGUCUGUAGAGCCGCUGAGUCACCAUGAUUUACAUCUUUCACUUGGAUGUCAGGUAGUUUGGUGGGG
cro-novel-105	cro_scaffold_3069335	117	43.59	-26.9	CGGUCUUGCAAACUGAAGACCAGAUCUUAAUGCGCACAAGAAACUACCUUUCACAUUGAAGAGGUUGAAAUUUCCACACUGCCGCUGCCAAGAUUUGAACUUUGGUCCUUGUUACCA
cro-novel-106	cro_scaffold_2978935	81	45.68	-26.9	AAGAGGUUUGAGUUCGAGUCACCUAAAGAGCAGUGUUAUGCCGUAUGCGUGCUGUUUGGGUCUUGUGCAUUUCAAUCUCUC
cro-novel-107	cro_scaffold_3044054	135	37.78	-26.5	GUGCUUCUUGAAUUUUGGCACCCUGUAUUCCACUACUUUCUAUAUCCAUUUUAUGUACAUUAAUCUUCACUUCCUGUAUUUGCCUGGGAGUAUUUUCUGAGUAUUGGAUUGAAGGGAGCUCUGACUUAACUGCAA
cro-novel-108	cro_scaffold_3060725	142	25.35	-26.3	AUUUGAGAUAUCCGGGUGCUUAUCUUUACAUAUUUGAAUUCGAUCUAUAAAAUUUUUAUAAAAUCUUACUCUUAUUAGAAUUUUAAACCCGAAAAUUAUUCAAAAAAUAUGUUGAGUUGGUGUAUUUUGAUAGCGCUCAAAA
cro-novel-109	cro_scaffold_2987893	117	31.62	-26.2	GAUUCUUUCUUCUCGAUUUGUUGUUAGAUGUUGUAUGAUAUCGAACUUUUUAGAUGUUAGGUAAUCUUUUGCUAACUACCGACUUCUGAAAUGAAAUUUCGAGUUUAUGAAAGGGUA
cro-novel-11	cro_scaffold_2982374	370	21.89	-105.1	CUGUAAUAUCCUAUAUAAUACUUUUUAUAACAUUCUUAAUAGAGAAUAUUUUAUUAAUAAAUCUAUCAAAUAAAAAUUAAACUCUAAACAAGAAAGGUAAAAUCUAAAAGAAAAAAAUUCUAAAAAAGAGUAUUACAGGAGAUGAUAUUACAAGGAAUGAUACAGACUAUUCUAAGUGGUUUAACCAAGUUUUCUCUCACAUAAAUCGUAACAUUCUCUAUAACAUCUCUUGUAACAUUCAUUUUUCUAAUAUUUUUUUCUCCUUAAAGUUUUCUUUUUUCCUUUAGGAAUAUUUUUUGUUUUGUAGAUUUUAUUAGUAAAAUACUCUAUAUUAGAAAUGUUAUAAAGAGUGUUACAUAAGAUGUUACAU
cro-novel-110	cro_scaffold_3041332	122	31.97	-26	UUGAGUUCUAUGUCGAGUGAGAGGCGCUGAGUUCUUAUAUAUAUCUUAACUUGAUAUGUCAAGUGAGAGGUGUUGAGUUCAAGUUAUUUAAAGAAAGAUUUUAUGUCGUAUGUAAAACUUAU
cro-novel-111	cro_scaffold_3058477	73	49.32	-25.7	AAGUUAUUUCUUGGGGUGAAUAGGGGUGACCUCUCACCAGGGACUGGUAGAUAGUCACGUUAGGGAGUAGCUC
cro-novel-112	cro_scaffold_3061966	97	31.96	-25.6	UGACUAAAAUGCAAGGACAGAAUCAAAAGGAACAUGACAGAAUAAAAGUUGUGGUUCUGUUUAUAGCGUUUUGUUUAUUGUUCGAUGAUUUUGGUUU
cro-novel-113	cro_scaffold_3068374	101	36.63	-25.4	UUACUUUAAGAGACGUGUAUGUGUUGAGAAUCUCAUACGGCUAGUAUUUAAGAAAUGCUUACUGCUUAUAAAGUCUUAGGCAUCCUCCCCUCUUGAAGUAU
cro-novel-114	cro_scaffold_3063558	111	46.85	-25.1	GGUGACUCAGCGGCUCUAUAGAUUGUAGGUUAAGUACUGGUGCACACAAUGAACCACCUCCGCAUUGGAGAUGUUGAAAUUCCCAUACUAUCUUGGUCCAACUGAGCUACG
cro-novel-115	cro_scaffold_2588849	117	36.75	-24.9	AAUCAUGCUGUCUGUCAUGAUUCGUUUGAAUGCCUUUUGCUGCCUUUUGUCUGCUUUUUGACUGCUUUUCCUAAAGUGAUAGAAUGCUAAGAUGAAUGAUUACUUAUGGCUCUGAUA
cro-novel-116	cro_scaffold_3061614	129	38.76	-24.5	AAAGGUGAAAUUUCUUGCCUACAGAGACCCUAUAGACUGCCCGACGUUCAAAUAAAAGAUAUAAAUAAUUAUGACUUAACGGUCUUGCAGACUGAGGCUAAAAUUUGAUGCACACAAGGAACCACCUUC
cro-novel-117	cro_scaffold_3061425	112	27.68	-24.2	UUUCUGAAAUUGUCUGGCAAUAUAUUAUAAAAAGGAAACAAGUAGAUUCAGAUUCUAAUCUUGAAUUUUAAGGAUCUUGUUUAUUCUAUACUGUCUUAGUCAAGUACAGAAG
cro-novel-118	cro_scaffold_3018086	129	37.98	-24	UCAUCUCCGCAAUGCCCAUUCCUGUCUAUUGAAGAAUUAUUCCAUGGUUUUGAAGAAUUAUUUAGGUGGCUUGUUAAGGUACUUGAAGGCCUGAUGAUUACUCAUGAAGAAUGGAGAUUUAAAUGGUGC
cro-novel-119	cro_scaffold_2980235	81	40.74	-23.4	CAGUACGCAUUAAUUGUCUUGUAGCAUUCAGAGGUCAGGGACUAAAUCACAGUUGUGUGUUGCGAACAUUUGUGUGUACUA
cro-novel-12	cro_scaffold_3059733	265	40	-103.1	UGGAGAGAGGCUGAAUCUGCUGAAGCAGAUAUGGAAUGGCUCGGAAUCUUGCCAUUUCACUUCCUUUUUCUCCAUUGUAGCCAAGGAUUUUUGCCGCGGAAUAGGAAGAAAGAUUAAUCCUGCUGUACAUGUGGUUUUGUUAUUAUCUUUAUUUGUUUGUUUUGGCAGAAAUCCUUGGCUAACCAAGGGGAAAGGAAUUGAGAUGACAAAGUUUCUUCAGGGUCUCAAUUUUUGAAUUUGAUUCAGCACUUUCAACUUCUCUCCC
cro-novel-120	cro_scaffold_2991604	94	35.11	-22.3	ACAUGUAGUAUGUAUUAAACCGCGUUACCUCUAUUAUCGAUUAUAGAAACAAUAACAGCAAGGAGUGUGAUGUGUCUUAGUAUAGGUCACAUGA
cro-novel-121	cro_scaffold_3033859	84	33.33	-22.3	UUGUGUGAUUCGAACUCAAAAUCUUUCACUUGAUAGCUAAAUGAAAGUAUUUAAGUAAGGAGAUCGCGUAAUUGGAUUACACAC
cro-novel-122	cro_scaffold_3064978	109	34.86	-22	CGAUGUAGUUGCUAUUUUAAAAAUAAUUUUCGAACGGCUGGUUAGUCUCUAUUUCGCACAAACUUGUAAAAAAUAAUGAUCGACUUAGUAUUCGGUUGCAACUCGGUCA
cro-novel-123	cro_scaffold_3066519	127	30.71	-21.7	GGUGGUGUUACUUUGAUGAUAUUAGUGCAACGAAUUAGUUUGAUAUGUUCACAUAUAAACAGGAAAGUCUGAACAUGAAAAAGUGUAUUUGAAGCGAUUGAUAGUAGUAAAAACAAAAUUAUCCACA
cro-novel-124	cro_scaffold_3051266	130	20.77	-21.7	CUAUAUCAUCUUGUGUACAACUCUCUGUAUCAUUUUUUAAUUUAAUAUAUAUUUUAUUAAUAAAACCCAUUACAAAAAAUUAAAAUCUUAAGAGAAAAAGGUAAGGAAAGUAGUACAAAAAGUGAUAUAU
cro-novel-125	cro_scaffold_3070776	80	31.25	-21.3	AAGGUAAUCUAUAUUUAUAUAGGUGGGUCUGUCAUCUUAAUAAAAAGUGCAGGGUCUCUUUAUAAAUGUGUAGAAACCUA
cro-novel-126	cro_scaffold_3058488	196	25.51	-21.2	AGAACGGUCCUACCUAAGAAAUGAGAAGAAUAUUUCUUUCCCUUUUAAAAUUAAAAAAAAAAAAAACUAGUAUAAUAUAUAUCUAUUUGAGUCGUAAAAUUAGCCGCUAGCACCAUCUCUCUAAGUCUUUCAAAAUUUUAUAAUAUAAGAUACUUUUAUUCUUUUAAGUCUUAUUUUUUUGGCGGUACUAUGUUUA
cro-novel-127	cro_scaffold_2985044	75	36	-21.1	UUCAUAUUUAGACUGUGCACAGCAUGAAAUAAGUAUCUUCCUACUGAAGAUCUUCUUGCACAGUGUGAAAUUGGU
cro-novel-128	cro_scaffold_3059723	83	27.71	-21	AGAGAAGUUAGAAAGAAACUGUGUAGAGAGAGAAAGAUAAGAAAAAAUAAUGAUUUUUUUCUCGUUAUACAUUCAUAUUCUCG
cro-novel-129	cro_scaffold_3055304	76	35.53	-21	UUACGAUCUUGCACCUGACAUGCUAAGUGAAAGAUUUUGAGUUCAAGUCACUUAUAGAGCAGGUUUAAUAUCGUAU
cro-novel-13	cro_scaffold_3069926	300	30.67	-101.7	CCUUAUACGACAAUGAUAGAUAAUUUUUUGCUAAUUUAUAUCGCAUGACAUUUACAUGUCAUCUUUAUACUAAGGAUAAAAUCGUCUAACUAUUAAUUUAAGUCCCAAUCCAUCACUGGAAUGGGUCAAAAUGAACUUGUCAAUGUUUUGUAUCGGCACAUAAGUCGAAUUAUUUCAAAGCAUUCCAAUUGUUGAUUAGUGUUAUAUUAGUGGCUGGACAAUUUUAUCCUUACUAAAGAUAAUAUUUGAAUGUCAUGUAAUACAAAUUGGACAGAAAUCACCUAUCAUCGCCGUAUAAGA
cro-novel-130	cro_scaffold_3052366	105	31.43	-20.4	AAGGUCGGAUUUGGAGCCAUAAAUUUUAUAUCUAGAGAGUUUGGGUUUGAAUCCAUAUUUACUUUAAGGAUACGAAUCUGAAUUUGAAAAUACCCAAAAGAUCUA
cro-novel-131	cro_scaffold_3070821	111	29.73	-20.2	AAGGUUUAAAAUAAGCUUGAAAGAAGUGUCCGGUUGAAGUUAAAUUUGUUGCACAUUAUAUGAGAGUGUGUUAAAGUAACUGAUGAUCUUCUUGAACGUAAUUUAAACUUA
cro-novel-132	cro_scaffold_3017576	85	32.94	-20.2	CGAGUAUUGUCAGCGUUCAUGGAUGCUCUGAAAUAAAAAUUGUCAAGUUCUAUUUUAAUAUACCGUGAUAAUGCUGUAACACUUU
cro-novel-133	cro_scaffold_189026	88	28.41	-20.1	AUUGAUUAUAACUAGGAUACUCUGUAUUAUACUCUGAUUAUAGCAGUAUUCUUUAUUAGAGGUUGGUUAGAAUCCUAUAUUGAUUAGG
cro-novel-134	cro_scaffold_3049935	65	41.54	-20.1	AAGAAAAUCGGAUCGGACCGACCAUCAUGACUUAGAAUCGAACUUUAGACCGAUCUGAUUUUCUC
cro-novel-135	cro_scaffold_3020645	69	36.23	-19.7	UGAAGAAUUCUUAAGGGACCGGCAUAUUCAGGUCCAAUACGUUGCUGUAUCUCUUAAGAUAUUUCUUUU
cro-novel-136	cro_scaffold_3065291	76	48.68	-19.1	AUAUGGGAUUGUCCACACCCCCAACUCCAGGCAUGGACAUCUGAAGCGUGAAGUUUGUAGGACUGGACAUCUAUGA
cro-novel-137	cro_scaffold_3064269	78	39.74	-19	AGCCCUCUUUGUGUCUUUCUGUAGGGUUAACUUCUGUUAUUUUUUUCAGUCUGAUAGUGAGAUAUCUACUGAGCGGCA
cro-novel-138	cro_scaffold_3021587	118	29.66	-19	UGGUUUAUAUCUUCCUUCAUACACUUAUUACACCCUGUUAUUGAUUAUAAAGAGAAGAACAUGAAGAGUAAUAUGACUUAAUAUAUGCCACAUAAUCUAUGAGUGAAGACAUGAAUCU
cro-novel-139	cro_scaffold_2977171	79	32.91	-18.5	CAUUGAAAUGGUGACAAGUAGGAAAUCACAUGCAUCAUUCUGUAAUGAAAUAUUACCUUGCUCGUCUUCUAUUUCAAUU
cro-novel-14	cro_scaffold_3065891	165	49.7	-86.4	GCGGUGUAGGAGCAUAUCAUGAGAAGGAAGGCAGUGCAAUGCAGCCAAGGAUGAAUUGCCGGCGUGACGAAUCAUGGCAAAUAGAGGCAUUAUUAUAUCCUGCGUCGGCAGUUUGUCACUUGGCUACGUUGGGCUCCCUUCCUUUCAUGUUAUGCAACACACCGA
cro-novel-140	cro_scaffold_3058994	90	41.11	-18.4	AUGCAUGCAAAAUAACGAAAGUCAAGUAGAGGACGGUUGUCAAGAAGAAAAACCAGUCUUCCUCUCGAAUUCUGUGAGCGCGAAAUGUAA
cro-novel-141	cro_scaffold_3037706	119	30.25	-18.4	GAUAGUGCAACGCGUAGAUCUAAUAGUAACAGUAUUUAUAUGACUAACUAUUUAACAAUUGUCAUAACAGUUUGAAGGGCAAGAAAUCUCGUUAAUCUUAGAUCUAGUCUCUUAUUAUA
cro-novel-142	cro_scaffold_3069972	84	36.9	-18.2	AAUUUUCGGAAGCUUAGAUGAAGCUAAGAAAACACAGCGGACAUAGUUCAUACAUGGCACAAUUUAUUGCAGUUUCUGAAGAUG
cro-novel-143	cro_scaffold_2970316	84	27.38	-17.9	ACAUGAGCAUCAGAUCAAAAUAUGGAGAUAUAAAGUAAAAAUAACCUUGUAUAUAUGUAUUUUGAUCUUGGUAACAAUACAUGC
cro-novel-144	cro_scaffold_3070129	83	39.76	-17.1	CUUAACUCAUAUUAUAGUCAUGGGUAUGGAGCCAACUUCUUCACAUGCGUACUGUUGUCCAAACUUCUGACAUAUUGGUUGGA
cro-novel-145	cro_scaffold_2953778	69	36.23	-17	UUGCUCGACGUCUAGGUAGAAGAUAUAAAUCAUGGUAAUUCAGUUAUUUUCAAACUGGAGGUUAGGUAC
cro-novel-146	cro_scaffold_2962051	71	40.85	-16.9	UCAAGUAUGAACCUGACGAGUAUUCAUGGCACAAAGAGUAAGUUGUAAGUACCGUUAGACUCAUGAGUUGC
cro-novel-147	cro_scaffold_2953968	67	38.81	-16.8	AUGCAUGAUGUGAUAUCGUGACUCCCUCACUUAAAAGAGUAAGAUGUUGUGAGUUUGAGUCAUGUAC
cro-novel-148	cro_scaffold_2964668	69	37.68	-16.6	AGGGUCUGGAUUUGGAUCUAUUUCACUAUAAGGUUCUAAGUUUUGGAAUAUUCGGAGGGUUUAGAUCCA
cro-novel-149	cro_scaffold_2974547	71	29.58	-16.3	ACUUAGAAUCGUCUGUAACAUUUUCUAGAUAGUAUUAUAGAUAUUGCAUGGAAUGUUAUAGAGAAGAGAGA
cro-novel-15	cro_scaffold_3058938	191	28.27	-81.8	UCAUUUUGACAAAUUAAGAAUUUGUUGUUGGAAUUCGAUAAAUUUUAUUAGGUGACAUUAUCUUCGGAUUACUUGUAGUGCGAAGAUAAUGUUCGAAAAUGAAAUUUGAAGGUGGACAAGUAGUUCAAAAAUAAUGUUACAUGAUGAAAUUUGUCGGAUUUCGAUUACAAAUUUUUAAUUUGUCAAAGUGC
cro-novel-150	cro_scaffold_3029210	113	32.74	-16.1	CGCACAUUGAAUGUAGACGAAUGAAGAUUAGUCUGAAUAUAAUAUGACUUAAAAUACCACCUAUAUAUACACAGAUUCACUCAUAAUUCCUCAUGGUCAGACAAAAAAGUGCA
cro-novel-151	cro_scaffold_3063411	87	32.18	-16	UUGCGGUUUCUUUUUAACUUUAAUGACGUGGGAUAUAAAAAGGGUUCAGUUUUUACUAUUCUAAUUUUGUUCUUGUCGAGAUUGCAC
cro-novel-152	cro_scaffold_1229224	81	32.1	-16	AGAUAGAAAGGAUUUUAGGCUGUUGAUUUUUACUUCUAAGGGCUGAUUCUAAAAACUAAUGCUAAAGAUUGAUGUCUAUCC
cro-novel-153	cro_scaffold_2957962	58	36.21	-16	CAUUGAUUAGUACCACGAGAUCUGUUGUUGUUUAAGGGCCUUGUCGUAUUAAUUGAUA
cro-novel-154	cro_scaffold_3069625	55	36.36	-15.9	CGAUUCUGUAUGAAUAAGGUUCUAACUCGAGUAAGAGUCAGAUUCUACAGGAUUA
cro-novel-155	cro_scaffold_3000226	84	28.57	-15.9	AUCGGUAUCUUUUAGUACAUCUUUUAGCAUAAAUAAAUCCUAAAACUCUAAAAGGUAAAAAGAAGUGUAUUAAACGAUCCUGAG
cro-novel-156	cro_scaffold_3038264	63	28.57	-15.7	CGAAUUCGAGAAAUACAAGACUGACAUGUGAUAUUAAAUUGUUUCUUAAAUUACUCGAAUUCA
cro-novel-157	cro_scaffold_3053895	88	26.14	-14.8	CGGAUUUCAUAUCAAAUUUGGAAUAUAUUUUUGCAUUAUAUAACCGUUUUAAUAAAUCCUUUUUAUUUGGAAUAGGGUAUCGAAUCCA
cro-novel-158	cro_scaffold_3053406	79	25.32	-14.3	AAGGUAAUCUAUAUUUAUAUAGGUAGGUCUGUCAUCUUAAUAAAAUUAUAAGGUCUCUUUAUAAAUGUGUAGAAACCUA
cro-novel-159	cro_scaffold_3062668	85	38.82	-13.9	UGUUAUCAAAUGGCAAAAUCUCUCACUUCCAAGGUCACCACUAGACUGCCCGACGUGUAAGUAGAGAAUAUAAAUAAUGGUGAUU
cro-novel-16	cro_scaffold_3037942	147	39.46	-81.2	UUUCAUCAAUUCCUUCCUCUAAUCUCUGGUAUGACAUUCUUAGGUUCCCUGUCGGAUGUGUAACACUGACACAAUCUUAGAUGGUAUGGUGCCUUCUCUUAAAGGGUAGAAUGUCAUACCAGAGAUUAGAGGAAGGAAUUGAUGAAU
cro-novel-160	cro_scaffold_3065910	58	41.38	-13.4	UUGUGAGGAUGGGUAUAAUAAGAGGGUUUAUGUUCCUCUUCGGAUAACACCUGAGCAU
cro-novel-161	cro_scaffold_3065256	56	28.57	-12.6	UCUUUUCUAUUGUUAAUUGUGUCUUUAAUUACGGAGAUAAGAACAACAAGAAAGGU
cro-novel-162	cro_scaffold_3062420	79	41.77	-12.3	ACACUCAUGACUUUGUAUGGAAGUGCAAUGCCCUAUCCCGUAAACACCUAGCAUGACUUUAAAACUAAGGACGUGAUGA
cro-novel-163	cro_scaffold_3069441	62	33.87	-12.3	AAAUGAUCAGCCUGAACGUGAAUGAUUAAAGAAAAUAAUUACUCCUUAUAGGUUGGACGUUC
cro-novel-164	cro_scaffold_3046947	83	34.94	-11.4	GCUAAUCGGGGCUAAGAUCCAGUCAAUCGAAAACAAUAAAUUAGGAAAUUAAGAGUAAGAGGGAUCUUGAACUAAGAAAUAGA
cro-novel-165	cro_scaffold_3059411	65	27.69	-10.5	AAGGUUCAAAUGUAAAGAUCUGAUUUAUGACGGUAUAAUUAAAAGUUCAGAUGUUUAGAAACUUG
cro-novel-166	cro_scaffold_2997159	88	19.32	-10.1	CAAUAAAUUAGUUUUUUUCAAAAUAGAUGGAUUGAGACGUAAAUGAUGUUAAAAAGUAUAUUUUAUCCUCUUACAAAUUAAUUUAUUA
cro-novel-167	cro_scaffold_3061894	76	27.63	-9.7	CGUAUCUUUCGAUCAAUACUGCGUUACUUAAAUAUGUUAAGAAUCUCGUAUGACUAGUAUUUGAUAAAUAAUUACU
cro-novel-168	cro_scaffold_3055708	61	26.23	-8.8	GAUUCUUUUGUAAUGAAAACUUUUGAAAGUAAUACGAUAAGAGAUUGAUUUGAAGAGAGUA
cro-novel-169	cro_scaffold_2997457	77	28.57	-8.7	AGGACUGCCUAAGUCUUUAUAAAUUGUAAUUAUUAUUUUUAAUUAGCCGAUAUAAGAUUCUCUUUCUCAACAGUUCC
cro-novel-17	cro_scaffold_3026526	198	33.84	-79.1	GUUACUUAAGUCGCAUUAUAACCGAAGUCAUUUUUUUUUCCCUUAACUUAAAAUCAUUUGUCAAAAAGUAAUUUACCACAUGCAUCUUUUUUUGCGGGCUCCACCGGGUUAGUGGUGGCAUGCCACUUUUUGAUACGAUUUUAAUUUAAGGGUAAAAAGACAAAAGACGACUUUGGGAUAUAAUGCGAUUUAAGUAAA
cro-novel-170	cro_scaffold_3070265	66	25.76	-8.4	GUAAUAAAUAAAGAUCUACUUGCAUUACUGUACUCAUCGUAUUGAAGUAAAUUGAUUAAUUGUUAG
cro-novel-171	cro_scaffold_3058407	71	33.8	-8.2	AUGCAUCUGUUAUUCGUCUUUGGAACAAACCACCACUGGUAUAAAAUUUUAAAUGAGAAAAACAAGUCCAC
cro-novel-172	cro_scaffold_3061314	64	26.56	-7.4	UGUAUUUUUGCGUAUCCUCUUAUUUUGAAAAAAUGGAAACUUAGGUAAGUGCUUUAGAAAUAUA
cro-novel-173	cro_scaffold_3060615	63	20.63	-5.9	AUAAGAUCAAUUAUAAUGUAAGACUGAAUAUAUGAAACUGUUUAUAAAAUGAUUCGAACUUAA
cro-novel-18	cro_scaffold_3070806	128	46.88	-78	AAAAAUACACCAUGUGGACAGUUGAGCCAUGCGCUGGUGCGAGUAGGGUAAUCCCACACCAAGACUUGGUGUGAGGAUACCCUUACUCGCGCAAAGACGUGGCUUAAGUGUAUAUAUGGUGUAUUUUC
cro-novel-19	cro_scaffold_3057035	265	26.79	-77.1	AGUAUGACAAAAUUGUACUCAACGUGAUACUUUUUCGAUACAUUUUAGGUUUGUGUCAUGCACAUGAGUCUUUUAUUAAAGAAAUUUUAGUUUUAAAGUGGUAAUUUAAAAAAAAAAAAUUAGAUGAUGUGUACUAGAAGAUGAUAGAGAUAUGUAUUUGUUGAAUGCGUCCUUUUAGUUAUGUAGCUGUAUUUUAAUAAGGAAUAAUGUGCAGCAUACCUAAAAUAUAUUAAAAAUUAUUGCGUUGAGUAAAUUUUGUCGUACC
cro-novel-2	cro_scaffold_3064174	292	40.07	-172.5	GCUUCUGUCGUUCAUUCGUGACUACGGUUUCAGCAAGGGGGUUGUCAACAGAGGGCAAGGAUCUUCAGGCAACACUGGACAUAUAAAUUUUGUAGAGAGAGAAAGGUUUAUGUUUAAAAUUAAUUAUUUUUGAGUUACCCUUAUAAAUUUUCGAGUUCGGGGUCGAUAAAGAUAACUCGGAAAUCUAUAAGGAUAACUCGAAAACUUUAUAUGUCUGGUGUUGCCUGAAGAUCCUUGCCCUCUGUUAACAACCCCCUUCUUGAAACUGCAGUCACGAACGAACGAUGGAAGA
cro-novel-20	cro_scaffold_2968350	286	36.36	-76.9	UGUUGAAAUUCUUACACUGUGACUGUUAAGAUUCUAAACUUGAUUCUUGAUACAAACUUCGCAGCCUCAGAAAUAGGGUUUCUUUUGUUUGCAAAUGUGAGAAUAGAGACAAAUUAUAGAAAAAGGAGAAAAAAGAAAAGAGGAAGGAAAGAAAAAAGAGCAUUUUACAACCCAAAUAAUAAUAAUAAUGCCUGCAUGGGUGUGGCUCAGUUGGUUGUGGGACUGCAGAGUUGGUCCCAAAAGUCAAGGUUCGAAUUCUAACAGCGGUAGUGUGGGAAUUUCAAUU
cro-novel-21	cro_scaffold_3027563	220	33.18	-74.9	GUGGUUUUUUUUUAGGUAAGGCCUAGGUUCUAUUAUUAUGUACUAAAGAGGCCCAUUUUUUUUAAAAUCCUGGAAGAGACUAUAACUCACAACCAUUGUGCGUUAUCAUUUAGAAUAACACAUAUUGACUGUGCAUUAUGGCUAGAAUCGGAUUAAAUAAAAGAUUUAGGCCUUUUUAGUACCCAGUUUUUAUAUUUGGGCCCAACCCAAAAAAAACCAA
cro-novel-22	cro_scaffold_3053446	123	51.22	-73.4	AUUUGAGUUACGCCUUGACGCGAGUAGGGAUAUCCUGCGUCAAGUUUUGGCUUAGACAAUGAGAGAAUCGUGCUAAUGCCUGAUGCAGGGAUACCCCUACUCACGUCGGGGCGUGGCUCAAGU
cro-novel-23	cro_scaffold_3056833	89	53.93	-72.3	ACCUCCACUCUUCAGUCUCAGCCAUCCACUUCUGGAGGAUGAGUCUUUGAAGCUCCAGAAGUGGAUGGCUGAGACCGAAGAGUGGAGGG
cro-novel-24	cro_scaffold_2977869	190	26.32	-72.3	UAAAAUUCUAUUAUGGACUCUAUACAUGUCUCUAUUCAUGGACUAUGUGAUUUGUAUUAAAUCACAUCACCUUUAUAGUUAUUUUUGUCUCAAUAAUAUGAGAUAUAAUUAAUAACAGAACGUGAUGUGAUAAACACAUGCCAUAUAAUAUAUGAAUUGAGAUAUGGACUGAGUUCAUAAUAGAAUUUUC
cro-novel-25	cro_scaffold_3018783	171	35.09	-70.3	UUUUUAUAUGCCUAAACUAUUUUCGUGCGUCUAUAACUAUCUGAUACUAUAUUCCGUGGUGUAAUCCAGCCAACAUUCUCACGUGACUCAUGUGGAUUUGGUUGAAUUCCGAUGCGAAAUGUGAUGUCAAGACAGUUUUAGAUGUACGAAAAUAGUUUGAGUAUGUAAAAU
cro-novel-26	cro_scaffold_3069540	297	31.65	-70.1	AGUUUGUAAAGACGUGGCUAGGACAUUAUUUGUCUAUGAAAGACUUGGGACAUAUAUUUUAGGGUCUAUGAUCGUCUGUACCACUUUGUGUAUCACUUUUUAGCCUUUUAAAGUUUAUCUUUUUCUCUUAGGGUUUAUCUUUUACUUAUUAGGUUUUAUUAAUAAUUUAUAUUAAAUUAGAAAGUGGCACAGAAAGUGUACACAAAGGGAUACAAACAAUCCGAGCCUAUAUUUUAGGCGUUAAGAUAUAUAGAGAUAGAUCACAUAGAUUACUUGGCCUAAGUCAGAGUACAUACA
cro-novel-27	cro_scaffold_3068272	315	24.76	-69	GUGUUUCCUGAUUAAAAAAAUAUAUAUUACCGAUCUAAUAAGUAUGAAUAAAGAAUGUAAGAUCUUUUGAUCGUAUUAAGUGACAUUAUAUAUAUAUAUGAUUGGAAAAUUCUGUUAUAAAUUCGAUCCAUGUAAUGUGGUGGGAUAUGUUGGGUCCAUGAGUCAAUUUUUCUUUAUGGUUAGUAUCUUUGAUUUUAAUGUAUAUUAUGUCUCACACUUCAAAAUAUAGACGUAACUUAAUAUGAUUUAAAAGGUUUAUAUUCUUAUUCAUGUGUCAGAUCAUAACAAAAAUUUUCUUAAAUAAUUAGUGAACAA
cro-novel-28	cro_scaffold_3068885	133	52.63	-68.3	GACCUAUUUGAGCAACGUCUUGGCGCAAGUAGGAGUGACCACACGCUAGGGAUUGACGCUGACCUUGAGAUGAUCCUGUCAGUCAUUGGCGCGGAACACAUCUACUCGUGCCAAGACGUGACUCAAGUGGGUA
cro-novel-29	cro_scaffold_3046411	135	36.3	-67.1	UGUAAUAACAAGAAAGCACAGAAUGAACAGGGAUUUGGAACUCUUCUCACUCAGUUAUGGACUGAUAAUAGUGUUCUUCUUGCUUUUAGCUGGAGUUAUGAAUCCCUGUUUAUUCUGUGCUUUCUUGUUAUUACC
cro-novel-3	cro_scaffold_3064732	491	26.48	-149.8	UUCGAGUCGGUGCGAUUUUUUAAAUUUUAAACCGAUAACAUUGUAGAUAAAUGAGUAUAAAUCGAUGUAUUAACUUUUUCUUAUUUUUAACUGUAGGAUCUUACUAGAUCUAAGAUUGAAUUAAUGGGUUUAGAGAAAAGAUAGAGAGUGAAAAAGGAAAUUUUUGAAUUUCUUUUUUUGCACUAAUCUUUUAAAUUUCUAAGUUGAUUUUAUUGUUAAAAAAUGUGUGAGCUAAGAUAGGGACCCAAUAAAUAUAACUCGAGAAUCUAUAAGGAUAGUGCGAAAAAAUUAAAAAAAUUUCAUUUUCCUCCACCAACUUCCUCUCUCUUAAACAAAUCCUCUCCCCUAUCUCUAAAAGUUUAAAUUUCAACAUCAGAUUUAAGAAGAUCUGACCGUUAA…
cro-novel-30	cro_scaffold_3000017	117	35.04	-66.1	AGUCAAAAAUAAUUUAUACGUUUUUUAAUUACUCCCGACAAGCCCAUGUGAUGACUUGUUAUGUCAUCACAUGGGCUUGUCGGGAAUGGUUCUAAAUGGAUGAAAUUAUUUUUGACG
cro-novel-31	cro_scaffold_3063946	183	28.42	-65.7	AGGAUCGUGUGUAACAUUUCCUGUAACAUCUCUUUGUAACAUUUCAUCUUAUAAUAUAUUUUCUCCCUUAGGGUUUACCUUUUGCCCCUAGGGUUUAUAUUUUAUUUGAUAUGUUUUAUUAAUAAAAUAUACCAAAUUAUGAAUGUUACAAAGAGUGACAUAGGAAAUGUUACAGAAAAUCCA
cro-novel-32	cro_scaffold_2957170	106	53.77	-64.5	AUUUGUAUACUUGAGUCACACCCUGGUGCGAGUAGGGGUAUCCCGCGCCAAGGCCUGGUGUAGGGAUACUCGUACUCGCGUCAGAACGUGGCUCAAAUAUGCAGAG
cro-novel-33	cro_scaffold_3066551	161	48.45	-63.5	UUGGAGGGAGUUGAAAGAGAGGGCAGACUCGCGUAAGAUAGACCGUGGGAAUCUUCGAAUCAAGCAACUUGGUUGCGCUUGCUCUUCUGCUUCACAACUGUUAUUUGCGUGCUUCGUACGGUCUAUCCAACGCUAAUCUGCAAUCUCACCGCUCUCUUCAU
cro-novel-34	cro_scaffold_3049400	119	47.9	-63.4	AGAGGUUCAGUACGCAGGAGAGAUGGCGCCGUCGACUAGUUCAGUCAGUUUCUACAGAGAUUUUAGACUGGAAAGAUAAGACUUGUCGAUGGCAUCAUCUCCUUGCGGACUGAACCUUG
cro-novel-35	cro_scaffold_2999703	191	31.94	-62.7	AAAAAUUUUAUUAUGGAUAAGGUUCAUCUCCUAUCUUAUGGACCUUUUAGCUUGUAGUAAGGUACAUCAUCCCUCCUUGGAAUUCUUGUUUCCGUAACUGAAGAUAUGAUGAACAAGAAUAUUGAUGUAACUUAAUACAAAGCAAGAAGUCUAUGAGUAGAGAUACGGAUCUGUUCUAUAAAAGAAUUUUC
cro-novel-36	cro_scaffold_3020073	136	30.88	-61.9	CGAGACAUGAACCUCUUGAACUAUAUUAACCCACUUCAUUCAUGUGGUUAAUACAUUAUCUUUUUUAUAUGCAUAAAUGAAGAUAUAAUCUACAUAAGUGACGUGGCUUAAUAUAGUUCAAGAGGUUCAUAUCUCA
cro-novel-37	cro_scaffold_3054625	129	35.66	-61.3	UAAUGUUACAGAGAGUGUUACAGGAAAUGUUAUACAGGAUCUGAACCGGUUUGAUAGAGACUAUGAGGGCGAGAAAUUUGACUGUUCGGAUCUUUUAUAACAUUUCCUGUCAUACUCUUUGUAAUAUUC
cro-novel-38	cro_scaffold_3059518	131	43.51	-61.1	AUGGCAUAAUCCGGAAAAAAUAAUCACGCUCAAGUUAUGUGGUCACCAUAACAAAAUCAAGCCAAAGACAAUUGCCAUUGUUCCGGUGAGCACGUGACUUGGGCAUGGUUAUUUUAGCUGGAUUCCGCCAC
cro-novel-39	cro_scaffold_2983184	181	32.04	-59.7	UUGAAAAAUUAUGUUAUGAAUCUGAUUCACAUCCUCAUUCAUGUAUCGUGUAGUUUAUAUUAAUUAAUAGCACAUCACCUCCGAUUGUUGAUUAUGUCUUCAAUUAUGGAGAUAACGGCUUAAAAUAGACCAAAUGAUUUAUGAGGGGGACAUGGAUCAAGUUCAUGACAGAAUUUUUCAC
cro-novel-4	cro_scaffold_1263261	216	35.19	-136.7	UCUUCAUAAGUUGGACACACCUCGAAGUACAUAUCUCUACUUCUCUCUCAUUCUCUCUUGUAUUAUAAUUUUGCUGAUCAAUAAGAAGAAGGCAAAGGAUGUUGUUAAGAUCCUGAUUUGUCCGAUCGAGAUAAGAAUCUAUGCAUAAUUAUAAUACAAGAGAGAAUGAGAGAGAAGUAGAGAUAUGUACUUCGAGGUGUGUCCAACUUAUGAAGA
cro-novel-40	cro_scaffold_3060615	253	31.23	-58.9	ACUGAAAACUGCAUAUAUAGGAAUGCAUCAAUCAUGCGGUUCGGAUGCUCUGUAACAUUUUCUGUAACACUCUUUAUAACAUUACUAAUUUGGUGUAUUUUAUUAAUAAAACCUACCAAAUAAAAGAUAAACGCUAAAGAAAAAAGAUAAACCCUAAGGGAGAAAACAUAUUAUAAAAGGUAAUGUUACAGCAAAUGUUACAAUGGAUCUUGAGUGUCAAUCAUGGGCCUCCUAUGAGUUAUGUUUUUUUAGC
cro-novel-41	cro_scaffold_2921989	108	58.33	-58.6	UGUCCGCAGGAGAGAUGGCGCCGUCCGUCCGUCGAUGACUGACUGAUUCCGUCAAGAGACUCUGUUUUGACCUGUCCUGUCGUGGACGGCGUCAUCUCCUUGCGGACU
cro-novel-42	cro_scaffold_3060104	207	28.02	-58.1	UAUAUUUGGAUACAAGAUUCUCUGUACCACUUUGUGUACUGCUUAUGUACCACUUUCCUUUUAUAAUAUAUUUUCCCUUUAGGUUUUAUCUUUUUAUCUUAGAGUUUAUCUUUUAUUUAUUAGGUUUUAUUAAUAAAAUAUACCAAAUUAGAAAGUGUUAUGGAGAGUGGUACACAAAGUGGUAUAGGAGAUCCGAACCCAUAUAUU
cro-novel-43	cro_scaffold_3052943	126	33.33	-57.9	CCAGUUAAGUAGAGGACAUAGAUGACAAUAUAGUACACAAACUGAUGUUGUUUUGAUUAGGUAGUUUUUGAAUUAUAUGCGCAUUUUCAAGUACUAUACUGUCAUCUAUGUCCUCUGCUUAACUGA
cro-novel-44	cro_scaffold_2978040	127	47.24	-57	CCAAGGCAUUGGUUGUUCUUCUCCCUCAAGGGCUUCCCUAUAUAUUAUGGGCAUACUGCUACUUUGCUUGCUUAUAAUAAGGUUAGAGAGGAGCCCUUGUCGGGGAAACAACAGCCCCAUGUCUUGC
cro-novel-45	cro_scaffold_3044342	148	36.49	-55.9	AAUAGAUUACCGACCGAUAUUUUGAUCGGUGAUCGGUCGAUAAUCGAUUUAGUCAGUAACUAGUUGUAACGGAAUAAAAUGUCAGUUGAUAACUGUUGCUAUCGAAUAUUUAGGGUUACCGAUCGAUUCUUUGGUCGGUAACUUUAUC
cro-novel-46	cro_scaffold_3038029	159	31.45	-55.3	AUGGAUUUCUUGGACCACAUUAAAUCAUAUUAUUUAUGCAUGUAGUCAGUGUUUUGGAUUAAGUGACUAAAUUAGACCUCCACUUAUGAAGAUUCAAGGUGUUAUAUUACACAACAACAUGAAUGAAUAAUGUGGUUUAAUAUGGUUCAAGAGGUUCAC
cro-novel-47	cro_scaffold_2955814	216	24.07	-53.9	UUGUACCGUUAGUUGAUUGAGAAUUGAGUACCUCAAGUUUAAUUUUAAUAAUCAAAUAUCUAAAUUAAGGUUCUGUAAAAAAAAUGAAACUUUUACUUUUGACAAUCAAGUACUCAAAUUAGGAUUUAAUCUUCUUUUUAUAGAACUUGAAGUUGAAUACUUGAUUGUUAAUAUUAACAGUUCAGGUACAAAAUUGACAAUUGAUUAAAAGUACAU
cro-novel-48	cro_scaffold_3068265	227	22.91	-53.6	UCCAAAUCUUUUUACUCAGUAUCGUCUUGUACAUUCUGUAUUAUACUCUUUAGUACACUUCUUUUAGUAAUAACUUUCUCUUAGAAUUUAUCUUUUAAAAUUUAAAAUUUAUUUUUUGCUUUAUAAAAUUUUUAUUAAUAAAAUUACUAUAAAAUGUGUAUAUUAAAGAGUGUACUGAAGAUGUAUUAUGAAGAUGUAUUAGUCGAUCCUGGCUAGAAUCUUUUGGU
cro-novel-49	cro_scaffold_3070158	198	27.27	-53.6	CUUUUAAGGCGGUUCGGAUCCUCUGUAAUAUUUACUGUACAUUCUUUAUAAUAUUUCUAAUUUGAUAUAUUUUAUUAAAAGACUUAUUAAAUAAAAGAUAAACCUUAAGAAAAAUUGGUAAACUCAAAGGGGAAAAAAUGUAUUAUAAAAAGAAAUGUUACAGGAGAUGUCACAGAGGAUCCUGAGUGGUUUUAAGGU
cro-novel-5	cro_scaffold_1263261	216	35.19	-135.3	UCUUCAUAAGUUGGACACACCUCGAAGUACAUAUCUCUACUUCUCUCUCAUUCUCUCUUGUAUUAUAAUUAUGCAUAGAUUCUUAUCUCGAUCGGACAAAUCAGGAUCUUAACAACAUCCUUUGCCUUCUUCUUAUUGAUCAGCAAAAUUAUAAUACAAGAGAGAAUGAGAGAGAAGUAGAGAUAUGUACUUCGAGGUGUGUCCAACUUAUGAAGA
cro-novel-50	cro_scaffold_3070383	163	42.33	-53.1	UGGAUCCCAUCUGGCGCUGACCUGUAGAUAACGCACAAUGACUAUGCGUUAUUAACCUUAAUAACGCAUAUCCAUUAUGCGUUAUUAAGCUUAUAACGUACAGUGACUGUAGCGUUAUCAUGUUAUAAAAAAACCUUACUGGACCCACUGCCGCCCCCUUCCU
cro-novel-51	cro_scaffold_3057438	117	43.59	-53	AGGUCCAUUCCAUUUUGUUAUACAGUGAAAUCGUGGUCGAGAAGUGGUAGGCUCCGGAAAAUGAUCUUCUUCAUUUUCUCAACCGCGUUUCGCUGUAUAACGAGAUCUAGUGGAUCC
cro-novel-52	cro_scaffold_3051709	94	46.81	-51.7	UUCCGGCAUCACAUUUUGCGGUAGAAUUUGGCCAAAACCACAUGAGCCAUGUGAGGGUUUUAGCCGGAUUCUACUGUGAAAUUUGGUGUCGGGU
cro-novel-53	cro_scaffold_3039845	100	45	-51.1	GUGCUGGACAUCUCAAAGAUCUGGCACCAGUUCAUUGUUUUUCUUCAGUUUCUGGGGAAAUUGGAAACUUCUGGUGCUGGUUCUUGGAGAUGUCUAGCGU
cro-novel-54	cro_scaffold_3057939	161	36.02	-50.8	ACUCUUAGGCUCAACUUGGAUUGGCUUUUAUUUUGAAAACUCUUCCCUUUUUUCACUUUGGGAUUCACAUCUCCUCUCACAAAUAAUUCACCUAUCACAAACUCCAAGAUAAAAAUACCUCUUUUCAAAAUAAAAACCCAUCCAAGUUGAGCCUAGGGAGA
cro-novel-55	cro_scaffold_2968450	115	37.39	-50.8	AGAGAGGUGAGACUUUGGUUUUUGCAUAAGCCAUCCAACUGCUAUACCAUUCAUUUGGAUAUGAAGAAGCUAUAGUUGGAUGGUUUUUGCAAAAUCCCAAGUCUUUUACUUCUUC
cro-novel-56	cro_scaffold_3059977	158	47.47	-50.4	AUGGAUUAUGGAGAUGCAGAGUUGGUACCAACGUUCAAGGUUCAAAUACUGGUAGCAGCAGCGUAGGAAUUUCAACUUCUCCAAUGUGAGGGGUGGUUCCUUGUACGCACCAGUGUCUGGCCUCCCGUCUGCAGAAUUGCUGAAUCACCAUGAUUUAC
cro-novel-57	cro_scaffold_3053500	101	37.62	-50.1	UGGUAAUAACGCACAAUGACCGUGGGAUAUCAAGCUUAAUAAUGCACAUCCAUUAUGCGUUAUUAAGCUUGAUAACUCAUAGUGACUGUGUGUUAUCACCU
cro-novel-58	cro_scaffold_3063747	118	42.37	-49.37	ACUGCAAUCUGAUCGUGUUCAUGGCAUCUCAUCAAUCCUCUCCCUCUCCUUUCUCCUUCUUCAAGUCUUAAAUUGAGUUUGGUUGAUGAUAUGCCAUGAACAGCGAUCAAUUUGCAGC
cro-novel-59	cro_scaffold_3062714	199	34.67	-46.8	GGCGAAUUCAGAAAAGUAUACGGUGUCUUUGUGUGAAAAUCACGACGUGAGUUACACAUUACCAAUACUGUAUAAGGAUAAUAUUACUAAUUGGCAAAUGAACACAGUGUUCUGGAUAUGUUUUUCUUUUUAUGACCGAACCAUAAGUAAUUCACGCAAUGAUCUUUGCUUAGAAACACUGUAAGUCGCUGUAUUUGUA
cro-novel-6	cro_scaffold_3059929	308	23.05	-127.5	ACUCUGUAUUUUUAGUGAAUUGUUAAUUGAGUAGCUACAUUUUUAAUUUGACAAAUAAGUAUCUAAAAGGGUUUUUGUAAAAAACAAAAAUUAAUAGUUGAAAAAAUUUAACAGUUAAUUUUGACAAUCAAGUAUUCAAAUUAGGGUUCUGUAAAAAAAAUAACAGGUUGAACCCUGAUAUGGGUACUUAUUGUUAAAUUAAAGUUUUUCAACAAUUAUUUUUCUUUUUAUAAAAUCCUAAAUUUGAUACUUAUUUGUCAAAUUAAAAGUUUAGCUACUGAAUUGACAAUUCAUCAAAAGUAUAGGGG
cro-novel-60	cro_scaffold_3069317	144	32.64	-46.5	GGUUUAUGUUUUUAUGAAUCCCUUGAUUUGUAUUAAGCCACUCCACCUCUCUUAUUAACUAUUUACCUAAUUAUGGAAACAAUAAUUUCAAGAAGGGGUGAUGUGACUUAAUACAAGCUAAAGGGUAUGAAUAAGGAUAUGGAC
cro-novel-61	cro_scaffold_3069164	165	28.48	-46	AUAUACAUAAUUUGUUCAUAAAAGAGUAAAAUAGACGUAAUAUUACUCUUAUAAAGUAAUUGUAUAAGUGAAUGAUGUAUGUUUCUAUGCAUAACAAGACAGUUGAUUAGCAAAUAAGGGUAGUGCUCUGCCUAUUUUACCCUUUUAUGACCAAACCAUGUGUAA
cro-novel-62	cro_scaffold_3061729	110	33.64	-45.7	AUGGAUAUUAGGGGUAAUGGACUUUUUUGCCACCUCUAAAUAUAAGCAAGCUUAAAAUUGACUUAUUAAUGAUUAGAGGUGGCAAGAAAUUUCAUUAGUCCAAUACCCAC
cro-novel-63	cro_scaffold_3064339	91	25.27	-45.6	UUAUAUAUAUAUACACCUAGAAUCGUCUGUAACAUUCUCUGUAGUGUUAUAGAGAAUGUUACAGACGAUUUAAACUGAUAUAUAUAUAUAU
cro-novel-64	cro_scaffold_3053952	133	47.37	-44.9	AUAACGCACAAUGACUGUUUGUUAUCGCCAGAUCAGCGCCAGAUAAGAGCCACUCAGUUUUUUACGCAAUUAGCGCGGCUGAACGCGGCUUAAGCCGCAUGAUUAGGGAUAACGCACAAUGACUGUGCGUUAU
cro-novel-65	cro_scaffold_3002661	114	45.61	-44.7	AGGAGCACUAUUACUGAGCUCACAACAUCAGGUAGAAAAUUUGAAAAGUAGAAGUCAGAUGAAGGGGGUUGGAACUGUGAAGCCUGAUGAUGUGGGUCCGGGAUUAGUGCUCCA
cro-novel-66	cro_scaffold_3019569	85	58.82	-44.4	UCGGAGUCCCUUUGGACGCCCACCGCUCGGCACCAUCUGUAAUAUGAAUGACGGUGCCGCGCUGUGUGCGUCUGAAAGACUCUGC
cro-novel-67	cro_scaffold_3040850	267	28.46	-43.9	ACUUUGUAUCGAUCUCUAGAAUUCACGUUAUUUUAUAUUUUCACACUUUGUAUCGACACUUAAUGUUUUAUUUUUAUCCUUGUAUUUAGGUAUAGUUCCGAGUUAUUUACUCCUAAAUUUCAUCAUAAUGGUGAAUUGUUUAAUUAUAAUGAAGGAGGGUGUGUUAGAAGAACCGUACAUUACAUUGACUUGCGUACUGUUGGUAAUUUUUGUGAGAAGAAUUUAAAAAUGACUGUUGAUUUUGAAACUGUAGAAUUAAUAUUAAGG
cro-novel-68	cro_scaffold_3042989	190	35.26	-43.8	AUGUCAUCUUUAGUAAAUGUAAAAUUGUUCAGAUAGAAAUAUAAGUCCCAACCUGCUACUAGAAUGGGUCAAAAUAAACCUGACAAUGGCUUGAAUCGGUACAUGGGUCAGGUGAUUUCGAACUAUUCAAGUUUUUAAUUGGUGCCUACAUUAGUGGUUGGAUAACUUUAUACGUGAUGUUAUGUGACAC
cro-novel-69	cro_scaffold_2991814	114	35.09	-43.1	CUCCUCUUCUUCCUUCAUUCCAAAACUAGGCUAUAUUUGAUUUGAUUUUCUUCUAAGGGCUACAAACAAUAAAUCAAAUGCAGCCUGAGUUUUGGAGUGAAAAAAGGAAAGGAU
cro-novel-7	cro_scaffold_3028620	341	24.34	-117.4	CUUCUUUUGUAAUAUGUUUUUCUUUUUAAGGUUUACUUUUUUUCAGUUCGAAUCCUCUGUAAUAUUUCUUGUAACAUUCUUGAUUUGGUAUAUUUUAUUAAUAAAACUUACCAAAUAAAAGAUAAACUUAAGAGGAAAAUGUAAACUUUGAAGGGAAAAACAUAUUAUAAAAGGAAAUAUUACAAAAACAAACGAUCUUGAGUGCCUUUUUCUCUUAAGAUUUAUCUUUUACUUGGUAAGUUUUAUUAAUAAGUAUACCAAAUUAAGAAUGUUACCGGAAAUGUUACAAGACAAUGAAAUAGUGAAAUGUACUUAAAUUACAUUGCAUAUUGUAAGGGAAA
cro-novel-70	cro_scaffold_2975709	149	38.26	-43	CGAUUCAUAUUCCCACUUGUAGACCAUGUAGUUUGUAUAAGGCCACAUCAUCCUUCUCUCUUGUUAAUCUUAUCUCUAAAAUUGGCGUCACAAUCAAUAGCAGAAGGUGAUAUGGCUUAACAUUGGUCCAUGAGUGAAAACGUGAAUCA
cro-novel-71	cro_scaffold_2962320	74	33.78	-42.8	GCAAUCGAAACUUGUUGGUUAUGUCUAGGCGUGAAAAUUUUGAUAUCUAGACAUAAUCAACAAGUUUCGAUUGA
cro-novel-72	cro_scaffold_2956010	77	51.95	-42.7	CGAUCAUGGUGCACAGGAGGACGUCGUAAUUGCUAUCUCGGAAGCACAUCUCCGGCGUCCUCUUUGCACCAUGAUUA
cro-novel-73	cro_scaffold_3068533	119	36.97	-42.5	UAAUGGAAUUGAGGGAGGAGACCUGUGAUGUAUGAUGAAUUGUCCGUACCAUAUGAGGAGUAUUCCUUUGAUUUUUCAAUACCUUAUUAUCUUCUGAGGUCUCCUUCCUUUUUCCAUUU
cro-novel-74	cro_scaffold_3025104	246	23.58	-42.2	AAACUAUAUAUUAUCUUCGGUCUGAAAUAUAAGUUUUUUUAAUCAAAAUUAUAAGUCUUUUUAUACAUUUCAAUGUGUAUUUAUUAUCUAUUUUCCAACUCUAUCCUCUUUUAAUUCAUCUAUUUACCUCUCUUCCUUUCUUUCUCUUUCCUUAUUUAUUGAGGUACCUUAAAAAUUAUAUUAUUUCUUCAUCCUUAAUUCGUGUGUAAAAAGACUUAUAUUCUUGAUCGAAAGUAGUAUAAGUUA
cro-novel-75	cro_scaffold_3063775	95	20	-41.2	UCAAUAUAGGAUUCUAACCAACUACUAAUAAUUAUAAUCAAUAUUAUUAUAGUUCUAUUUCUUAUUAUUAGUAGUUGGUUAGAAUCUUAUAUUGU
cro-novel-76	cro_scaffold_2989916	103	34.95	-40.4	AAAAAAUAUCAUUGAGUGCAGCGUUGAUGAAUUCCAAGUUCCAAGUUUUGGUAUUUGUAUUCUCACUGUGGAUUCAUCAUCGCUGCACCCAAUCAUAUUUUUA
cro-novel-77	cro_scaffold_3059409	77	42.86	-40.3	UGAUUAGGUAUAACGCACAGUCAUUGUGCGUUAUCACCUAAGAUAACGCAGAAUGACUGAACGUUAUGGCCUGUUCC
cro-novel-78	cro_scaffold_140938	115	32.17	-38.8	AUUAAAAUUAUUGACUGACGGUAUUCGAUCGGUAAUUAUACAUCAAUUACCAACCGAAAUCGGUAGAUAACUUUUGAAUAUUACCGACCGAUUACUGUCAAUUGAUAAUUUUGGC
cro-novel-79	cro_scaffold_3005365	80	28.75	-37.5	UUACCCUACCUUUGUGUUACUAUCUUUUUUUAUUUAUUUUGUAUGGAAAGAAAAAUGAUAGUAAAACAAAGGUAGGGUGC
cro-novel-8	cro_scaffold_3045169	270	32.22	-109.8	UUUUCAAAAAAAAGUACUAAAUAGGUUUUUUUUUUUUUUUUAAAUCCUGAAGAGGUCAUAACGCACAGUCAUUGUGCGUUAUCAAAUGAGAUAAUGCACAAUGGUUGUGUUAUAACUAAUCAUGGGCUUAAUCCGCGUUAAGUGCUGAGGUGGAUAAUAACGCACAACCAUUGUGCAUUAUCUUGAUGAUAACGCACAGUGACUGUGCGUUAUCUUGUUUAUGUUGAUUAGGAAAAAAUAAUUUUUGUAAGUAUUUGGAAAACUUGAAAC
cro-novel-80	cro_scaffold_3057159	184	25	-35.2	UGAAUCGUCUGUACCACUUUGUGUAUUAUUAUGUGUACCACUUACUAAUUUCAGUAUAUAUUAUUAAUAAAACUUACUAAAUAAAAAAUAAAUCCUAAGGAAAAAUAAUAAACCACAAGGAAAAAGUAUAUUAUAAAUGGAAAUGAUACAAAAGGUGUUACACACAAGUGAUACAGACAAUUCU
cro-novel-81	cro_scaffold_2992312	101	45.54	-34.8	AGUCCGGUCCUCGUGCGUACUAGGAUCUGAUCUCCAGUAUAUAGAAUCGUUAAGUCAUAACAAAUUAUAAGUCCGGUCCUCGUGCGUACUAGGAUCUGACC
cro-novel-82	cro_scaffold_3044525	150	33.33	-34.7	CUCAUCAUAAUUAUCUUCUUUAGGCUAUACUUGAGUAAGAAUCAGAUGUGGACUAUCAGAUGACGCUAAAUAAUAUGCAUUCUUUUGAAAAUCACCUAUCUGACCAUUAUCAUUUGUGCCACUAAUUGUGAAGGAGAAAACAAUGAUGGA
cro-novel-83	cro_scaffold_3014870	99	36.36	-34.6	CUCACGGUGAAAUCAAGUGUACCUAGACACAUUUGGUGCAUGUGUCAAAUUAACUAAUAUGUACUAGACAUGUAUAGACACAUCUGAUUCUAUCGUGAA
cro-novel-84	cro_scaffold_3057396	152	25	-34.4	CUCUAAUGUAUCUUCUGGUACACUUUCUUUGGAACACUUCUUUUAUAGUAUUUUUAUAAAUGAACUUUAUAAAAUAGAAGAUAAAACCUAAGUAAAAAAAGAAGUAUAGAUGGAGAAAUGUAGCAAGAAGUGUAUUAUAAGAUGUAUUAGAU
cro-novel-85	cro_scaffold_2969135	185	25.41	-34.1	AAGUUUAGAUUAUAAAUUAGGAAAUGUCUAAGGUCCAGACAAGUAGAAUGUCUAAUAGUAUAAAACGUUUAUCAUAAUUAUCAGAAUAAAUCAAUUUAAAUUUGAUGUGUUCAGUGGGAGAAGUAUAUGUUUUACAGUUAUCAUUAUUUUCUGUCUAAACUUGCGUCUUAAUUAUAAUUAGACUA
cro-novel-86	cro_scaffold_3068717	148	13.51	-32.9	UUAGUACAUUUUUUAAUACAUUUUCUAAUAUAAUUUUUUUAAUAGUAACUUUCUUUUAGAAUUUAAGAUUUAUUUUUAAAAUUUAGGAUUUAUAUUAUAAAAUUAUUUUAAAAAGUAUUUAUUAGAAAGUGUACUAAAAGAUGUCUGU
cro-novel-87	cro_scaffold_3065538	177	27.68	-32.8	CUCACAGAAUGUAUUCAGAUCGUCUAUUACAUCCUCUUGUACGUUUUUUUUAAUAUUAACUUUUCUCUUCGAGUUUAUCUUUUAUUCUAUAAAUUUUAUAUUAAUAGAAAUACUAUAAAAUGUGUAUACCAAUAGAAGAUGUAUUAGACGAUGGCUAACGGAAUGAAAUGGGGUGAA
cro-novel-88	cro_scaffold_2983122	108	47.22	-51.3	CGUGGAGGAGACGGGAGUUGAAGCUGCCAGCAUGAUCUUAACUUCCUUUUAUAUGACAUGAAGGAUUGAUCAGAUCAUGUGGUAGCCUCACCUCUUUCUCCCUUCACG
cro-novel-89	cro_scaffold_3065336	119	30.25	-31.9	ACAACUGUCGUCACUAUACUAAAAUGUAUACUUAAAGGUAAUGAUGAAGCAUAUAAGAAUGAGCCUAAAUAUCUAUUGUUAUCUUGGGAUAUUCAUUUCUGUAUAACGAUGAUAGUUGC
cro-novel-9	cro_scaffold_2998190	191	42.41	-106.7	GUAGCUGAAAAUAUCAAUUUAUCACCUAGAAGGCGGAAUCCGGCUGCUUCUUUCAUGUGAAACGCACGUGUACGCCAUGUGCAACCGUUCUUAUUGACAUAGGUACCACUCACACCAGCUGCACGUGCGUUUCACAUGAAAGAAACAGCUGAAUUUCGUCUUUUAGCUGAUAAAUUGAUAUUAUCAGCUAG
cro-novel-90	cro_scaffold_3054271	177	27.68	-31.7	AUGAGGAAAGAGAGAGAUAGUGGGAGUGAAAUAAAUAUAUAGAAAGGCGGGUAAAGAUGAAAGAUUCAAUAAAUACUUAUUGAAAAUUGUAAAAAUUUUUAUAUUUUUAACCAUUCUCAAUGAGUCUAAAACCUUUAUAUUUUCAACCGGACGUACUAUAUUCUUGAUCAUCCUUAA
cro-novel-91	cro_scaffold_3016797	92	53.26	-31.6	ACUUGCAUCAGUGUCUGGCCUUCAGUCUGUAGAGUCGCUGAGUCACCAUGAUUUACAUCUUGCACCUGAGCGUUGGACAGUCUGGUGGGGGC
cro-novel-92	cro_scaffold_2965399	124	18.35	-35.9	AUAGGAUCUUUGUAUCAUUUUCCUGUACCAUCAUUUAUAAUGUUUUCUUUUAUAAUAUAUUUUUUUUUUAAAAUUUAUUUUGUAAAAUUUAUUAAUAAAAUAUAUCAAAUUAAUAAUGAAACAUAUGAUAAUACAUGGGAGUGAUAUAGACGACCUAA
cro-novel-93	cro_scaffold_3057693	176	32.39	-31.3	ACGGUUAUGCCAGAUUUUUUUUAAAAAAAUAUUGUGAAUUUUCAUAUCAACCAUUUUCUUUGCAAGAUCCCCAAUAUCAUGAAGGCCGAAAAAAGCUGCAUCAUCACUUGAUUUCACGUAAGAAAUGAACAUAUCACGUUGUGCUUUUAAAGAAAAAACAUCUGAAUAUAACGCGG
cro-novel-94	cro_scaffold_2966372	156	30.77	-31.2	AUGAUAUAUAAAGUAAUAUACAUGAUUCGAACCGAACUAGUAAAUAUGCAUAAACGAGUUUCAAUGUGCAUGGUAAGGUGAUAGCUCACUACUAAAAACGUAUGUUAUUAAGUUACAAGUUCUGGAUUCGAAUCACAUCUCAUCCUUCAAUAUUAA
cro-novel-95	cro_scaffold_2972042	178	19.66	-31	AUUAUAAUACUCAAGAUCGUCUAAUACAUCUGUAAUACACUCUCUACUAUACUUCCUUUUAAUUUAGAUUUUAUUUUUUAUUCUAUAAGAUUUUUAUUAAUAAAAAUUAUUAUAAAUAGUAUGUAUUAAAAAAAAAUAUAAUAGAAGAUGUACUAGACGAUCCGGCCAAAAUUAUAAA
cro-novel-96	cro_scaffold_3029175	126	35.71	-30.2	ACAUCUUUCACCUGAGCGUUGGACAGUCUGGUGGGAAUUUCGCUUCUUAAUAUAAAAAAUAAUCUGAUCUGUGGAUCAAUGUUUAAAUUCUGACUGGAAAUUUCAACCUUUCAAUAUGAUAGGUGG
cro-novel-97	cro_scaffold_3062939	93	49.46	-29.7	UCGUUUGCCAGUGAGUCGACUCGAGCUCGGUCAAUAGUAAACUCAAACCAAGUUUUGACCGAGCAACCUGUGAAUUGCUCACGAGCAACUCGC
cro-novel-98	cro_scaffold_3041570	158	39.51	-47.6	UAGUGGAAGAUUCCAAUAGGGUCGACCUGAGACCACCGUUUUACUUAUUUUUCUUAUUCCAGAUAGGACUCUCAAGUUUUAAAAAAUGUGUUCUCAGGUUGCCCCUCUAGGAAUCUCUUCACUU
cro-novel-99	cro_scaffold_3022869	193	19.17	-28.9	AUAUAAUUACAAAAAUUAUUUAAUUACACUCUCUAGUAUACACUAUUUAUAGUAAUUUUAUUAAUAAAAUCGUAUAGAAUAAAAGAUAAAUCCUAAACUUUAAAAAAUAAAACCCUAAGAAAAAAUAAUUAAUCAAAUAAAUGUACUAAAUAGUGUACUAGAGAAUGUAUUAGACGAUCUUGAGUGCAUAUAU

## Sheet: Table S7
Table S7 : Table S7: Detailed information of the mature novel cro-miRNAs.
			Normalized count
miRNA	Mature sequence	Control	1 h	8 h	24 h
cro-novel-1	UUCUUCAUAAUGAUCUGUAUCUAC	41.1146	14.6805	21.0342	20.5088
cro-novel-10	AACUAUUUUUGGGUCACUAAAACU	5.88224	16.998	31.8306	27.7441
cro-novel-100	AGACUGCUCUGAUAUCAUGUUAGA	79.7971	62.3317	62.2025	64.7333
cro-novel-101	AGUCUGCAGGAUUGUUGAGUCACC	17.4056	13.8038	17.4371	17.2713
cro-novel-102	CGGAUCCUCUAUAACAUUUCUUAU	49.7004	25.968	16.7079	28.4802
cro-novel-103	AUUUAAGUAGUAUUUGUGGUUCCC	7.35802	7.78662	10.845	24.5417
cro-novel-104	UGUCUGGCCUCUAGUCUGUAGAGC	40.0908	33.3693	35.5572	55.6802
cro-novel-105	AAGAUUUGAACUUUGGUCCUUGUU	86.9463	71.2321	79.6721	41.6391
cro-novel-106	AUGCGUGCUGUUUGGGUCUUGUGC	4.15789	3.19801	3.33119	4.42847
cro-novel-107	AUUGGAUUGAAGGGAGCUCU	9383.53	12938.5	15466.5	13045.8
cro-novel-108	GUUGAGUUGGUGUAUUUUGAUAGC	2.95493	3.309	3.19876	3.08012
cro-novel-109	ACUACCGACUUCUGAAAUGAAAUU	6.37717	5.33969	4.88041	4.89199
cro-novel-11	AUAACAUCUCUUGUAACAUUCAUU	22.8064	17.4937	15.5594	13.0628
cro-novel-110	AGAUUUUAUGUCGUAUGUAAAACU	3.59167	2.19387	2.20945	1.93226
cro-novel-111	AGAUAGUCACGUUAGGGAGUAGCU	15.2587	11.1409	9.60241	12.7972
cro-novel-112	AAGGACAGAAUCAAAAGGAACAUG	15.4263	14.1005	17.5262	18.0119
cro-novel-113	AAGAGACGUGUAUGUGUUGAGAAU	24.7498	23.7403	28.3946	26.349
cro-novel-114	ACUCAGCGGCUCUAUAGAUUGUAG	31.2215	27.0454	26.3023	26.319
cro-novel-115	CUGUCUGUCAUGAUUCGUUUG	28.4914	13.0845	16.2929	24.8521
cro-novel-116	AACGGUCUUGCAGACUGAGGCUAA	3.74186	4.10428	4.13963	3.14964
cro-novel-117	AAGGAUCUUGUUUAUUCUAUACUG	10.9565	8.08544	8.68155	9.03071
cro-novel-118	GCCUGAUGAUUACUCAUGA	6.46065	11.9186	6.69938	6.17607
cro-novel-119	AAUUGUCUUGUAGCAUUCAGAGGU	3.65921	3.75703	2.9567	2.74634
cro-novel-12	GCAGAAAUCCUUGGCUAACC	4.4678	32.6241	37.2218	33.172
cro-novel-120	AGGAGUGUGAUGUGUCUUAGUAUA	2.52742	4.50028	1.91416	2.34692
cro-novel-121	AGGAGAUCGCGUAAUUGGAUUACA	11.0751	3.93356	7.09656	7.54284
cro-novel-122	GAACGGCUGGUUAGUCUCUAUUUC	8.14633	10.3092	14.1496	19.3949
cro-novel-123	AGUCUGAACAUGAAAAAGUGUAUU	25.5145	11.0497	14.298	11.8421
cro-novel-124	AUCUUGUGUACAACUCUCUGUAUC	99.4249	39.1457	33.1906	51.7807
cro-novel-125	AGGGUCUCUUUAUAAAUGUGUAGA	5.1611	26.886	37.2121	8.40341
cro-novel-126	ACGGUCCUACCUAAGAAAUGAGAA	12.1813	10.5313	8.56175	105.502
cro-novel-127	AUUUAGACUGUGCACAGCAUGAAA	134.541	157.453	88.646	78.1724
cro-novel-128	AACUGUGUAGAGAGAGAAAGAUA	81.0157	65.969	161.294	68.5424
cro-novel-129	ACGAUCUUGCACCUGACAUGCUAA	8.78648	6.07998	6.08256	4.26531
cro-novel-13	AUUAGUGGCUGGACAAUUUUAUCC	67.2114	75.4177	91.2757	41.7924
cro-novel-130	AUACGAAUCUGAAUUUGAAAAUAC	33.3883	5.98889	6.89336	7.61143
cro-novel-131	AAAGUAACUGAUGAUCUUCUUGAA	29.3298	31.6296	26.0049	49.1087
cro-novel-132	ACCGUGAUAAUGCUGUAACACUUU	26.6547	30.6037	32.5242	5.54177
cro-novel-133	UCUGUAUUAUACUCUGAUUAUAGC	5.85864	5.35676	4.56342	2.70622
cro-novel-134	ACUUUAGACCGAUCUGAUUUUCUC	8.64904	5.1952	5.94296	12.6729
cro-novel-135	ACGUUGCUGUAUCUCUUAAGAUAU	10.3276	11.7642	10.8417	11.491
cro-novel-136	AGUUUGUAGGACUGGACAUCUAU	10.336	7.29849	10.2338	14.5309
cro-novel-137	UCAGUCUGAUAGUGAGAUAUCUAC	20.0132	21.5625	27.9903	14.9819
cro-novel-138	UAAUCUAUGAGUGAAGACAUGAAU	8.49363	6.74488	7.19374	7.60727
cro-novel-139	CUUGCUCGUCUUCUAUUUCAAU	61.0691	17.2247	7.77916	77.5923
cro-novel-14	UUGGGCUCCCUUCCUUUCAUG	13.0729	5.14245	10.1432	12.1821
cro-novel-140	AACGAAAGUCAAGUAGAGGACGGU	17.382	7.55973	7.46152	7.92013
cro-novel-141	AGUGCAACGCGUAGAUCUAAUAGU	19.4017	15.631	15.3332	13.9703
cro-novel-142	UUAUUGCAGUUUCUGAAGAUG	9.47064	9.22911	14.3978	17.2318
cro-novel-143	AUGUAUUUUGAUCUUGGUAACAAU	7.4584	7.16897	4.51437	7.14692
cro-novel-144	AUAGUCAUGGGUAUGGAGCCAACU	33.7653	20.9394	25.5773	23.0554
cro-novel-145	GCUCGACGUCUAGGUAGAAGAUAU	50.2855	49.2244	41.8891	45.044
cro-novel-146	AAGUACCGUUAGACUCAUGAGUUG	24.535	19.3967	20.8299	14.3594
cro-novel-147	AAGAUGUUGUGAGUUUGAGUCAUG	25.4641	15.292	16.226	24.9065
cro-novel-148	CUGGAUUUGGAUCUAUUUCACUAU	6.26865	3.89545	5.01802	3.94067
cro-novel-149	AUCGUCUGUAACAUUUUCUAGAUA	103.423	81.0394	91.5302	83.0168
cro-novel-15	AUCUUCGGAUUACUUGUAGUGCGA	23.1071	4.0959	18.3136	13.6529
cro-novel-150	AUUGAAUGUAGACGAAUGAAGAUU	108.401	90.7454	105.586	97.1657
cro-novel-151	UGACGUGGGAUAUAAAAAGGGUUC	5.53074	7.01345	6.07656	5.26946
cro-novel-152	UUAGGCUGUUGAUUUUUACUUC	57.5897	52.3017	48.2907	67.9749
cro-novel-153	AGGGCCUUGUCGUAUUAAUUGAUA	12.5255	9.73951	11.1203	12.0124
cro-novel-154	AUUCUGUAUGAAUAAGGUUCUAAC	7.06359	4.16125	6.39297	5.42043
cro-novel-155	AGAAGUGUAUUAAACGAUCCUGAG	26.667	25.2374	9.66782	33.1643
cro-novel-156	UCGAGAAAUACAAGACUGACAUGU	36.8387	33.3378	36.113	36.4625
cro-novel-157	UUUGGAAUAGGGUAUCGAAUCC	22.1333	25.3807	30.9242	16.1895
cro-novel-158	AAGGUCUCUUUAUAAAUGUGUAGA	64.7022	56.9263	60.7738	53.8315
cro-novel-159	CCGACGUGUAAGUAGAGAAUAUA	26.3115	22.2185	22.4384	18.0564
cro-novel-16	UCCUCUAAUCUCUGGUAUGACAUU	33.9119	28.9985	15.5538	39.1893
cro-novel-160	UCCUCUUCGGAUAACACCUGAG	67.9968	42.9696	36.4073	43.5901
cro-novel-161	UUUUCUAUUGUUAAUUGUGUCUUU	16.8842	12.4062	16.306	17.6828
cro-novel-162	UGACUUUAAAACUAAGGACGUGAU	8.13025	8.13474	6.91297	6.99098
cro-novel-163	AAUUACUCCUUAUAGGUUGGACGU	3.52199	2.46371	2.2012	2.7589
cro-novel-164	AGGGAUCUUGAACUAAGAAAUAGA	25.8075	11.4891	29.7876	9.03384
cro-novel-165	AAAUGUAAAGAUCUGAUUUAUGAC	22.3884	9.87732	8.91947	22.0773
cro-novel-166	AAAAUAGAUGGAUUGAGACGUAAA	36.2277	48.2587	53.2981	39.1232
cro-novel-167	AUGACUAGUAUUUGAUAAAUAAUU	40.7769	27.1367	32.625	20.342
cro-novel-168	AUAAGAGAUUGAUUUGAAGAGAGU	10.3575	8.05889	9.86547	8.55244
cro-novel-169	AAUUAGCCGAUAUAAGAUUCUCUU	31.3738	22.9416	22.157	24.1501
cro-novel-17	AGACGACUUUGGGAUAUAAUGCGA	6.4892	4.35906	5.24123	5.82043
cro-novel-170	AUAAAGAUCUACUUGCAUUACUGU	20.0168	13.0136	13.1269	13.1209
cro-novel-171	GCAUCUGUUAUUCGUCUUUGGAAC	18.0318	16.1903	24.0085	25.8591
cro-novel-172	UUAGGUAAGUGCUUUAGAAAUAUA	14.1074	16.9238	10.3686	10.0287
cro-novel-173	AAGAUCAAUUAUAAUGUAAGACUG	5.89456	7.23018	3.55542	3.37819
cro-novel-18	AAAGACGUGGCUUAAGUGUAUAUA	4.55753	3.88913	3.61339	3.08879
cro-novel-19	AUGCGUCCUUUUAGUUAUGUAGCU	21.6017	13.9893	12.8921	17.8946
cro-novel-2	UCUGUCGUUCAUUCGUGACUAC	33.0096	31.8161	24.126	60.1215
cro-novel-20	GACUGUUAAGAUUCUAAACUUGAU	4.00312	2.74909	3.38723	3.56385
cro-novel-21	AUUGACUGUGCAUUAUGGCUAGAA	16.5624	16.0935	18.6071	19.5234
cro-novel-22	UUACGCCUUGACGCGAGUAGG	12.5423	7.82577	2.00454	3.7898
cro-novel-23	AUGGCUGAGACCGAAGAGUGGAGG	3.78304	3.45076	5.16157	4.92778
cro-novel-24	UUCUAUUAUGGACUCUAUACAUGU	4.40141	4.05436	3.82801	2.43083
cro-novel-25	CUAUUUUCGUGCGUCUAUAACUAU	6.84656	6.83501	10.4974	10.9345
cro-novel-26	AUCGUCUGUACCACUUUGUGUAUC	53.3214	39.8924	49.6971	5.50347
cro-novel-27	ACCGAUCUAAUAAGUAUGAAUAAA	8.07281	4.63398	6.52464	5.18384
cro-novel-28	AUCUACUCGUGCCAAGACGUGACU	4.96605	3.89214	4.69959	4.12578
cro-novel-29	AAGCACAGAAUGAACAGGGAU	0.941256	1.57693	1.71838	2.39256
cro-novel-3	ACCGAUAACAUUGUAGAUAAAUG	14.0084	17.279	14.766	21.291
cro-novel-30	AUCACAUGGGCUUGUCGGGAAUGG	139.848	162.477	187.138	174.853
cro-novel-31	UUUCCUGUAACAUCUCUUUGUAAC	13.9219	10.3808	13.6834	10.4162
cro-novel-32	CAGAACGUGGCUCAAAUAUGCAGA	10.9256	8.00867	11.4567	12.5347
cro-novel-33	UACGGUCUAUCCAACGCUAAU	3.23026	2.24881	2.45861	2.97967
cro-novel-34	UGGCAUCAUCUCCUUGCGGAC	11.8686	6.78406	2.96349	3.00034
cro-novel-35	ACGGAUCUGUUCUAUAAAAGAAUU	17.29	15.1236	11.6077	6.13573
cro-novel-36	AUAAGUGACGUGGCUUAAUAUAGU	17.096	11.9098	2.85496	2.45595
cro-novel-37	ACUGUUCGGAUCUUUUAUAACAUU	32.7484	25.2949	34.9088	32.0459
cro-novel-38	UGAGCACGUGACUUGGGCAUG	14.3199	3.49597	60.7336	69.5045
cro-novel-39	AUGGAUCAAGUUCAUGACAGAAUU	6.80858	5.40838	4.97947	4.22749
cro-novel-4	UAGAGAUAUGUACUUCGAGGUG	4.88419	20.163	24.1661	2.76599
cro-novel-40	AUGCUCUGUAACAUUUUCUGUAAC	130.821	104.701	114.566	108.598
cro-novel-41	CGGCGUCAUCUCCUUGCGGAC	77.3331	49.495	53.2165	81.8247
cro-novel-42	GAUUCUCUGUACCACUUUGUGUAC	37.5195	38.1597	46.001	31.7666
cro-novel-43	UAUACUGUCAUCUAUGUCCUC	33.0779	20.181	94.1621	145.136
cro-novel-44	UUCUCCCUCAAGGGCUUCCC	14.0357	10.7877	8.83169	18.5304
cro-novel-45	AGAUUACCGACCGAUAUUUUGAUC	5.82781	7.06465	7.19529	13.6133
cro-novel-46	UUGGACCACAUUAAAUCAUAUUAU	12.2611	13.6779	26.8801	6.56761
cro-novel-47	AAGGUUCUGUAAAAAAAAUGAAAC	42.692	7.82135	17.0947	25.8486
cro-novel-48	AUUCUGUAUUAUACUCUUUAGUAC	10.0596	26.4222	11.1284	6.85217
cro-novel-49	CGGAUCCUCUGUAAUAUUUACUGU	31.6806	24.7932	31.1824	26.7221
cro-novel-5	UAGAGAUAUGUACUUCGAGGUG	15.1353	63.944	31.4371	12.2096
cro-novel-50	GUGACUGUAGCGUUAUCAUGUUAU	23.934	15.5031	17.2574	17.0863
cro-novel-51	UUAUACAGUGAAAUCGUGGUCG	158.205	238.264	219.94	83.7915
cro-novel-52	UUCUACUGUGAAAUUUGGUGU	184.378	4.50116	98.3988	338.82
cro-novel-53	UGGACAUCUCAAAGAUCUGGCACC	7.85421	14.467	7.60528	6.67337
cro-novel-54	UGGAUUGGCUUUUAUUUUGAA	10.4795	2.4522	4.70536	6.7178
cro-novel-55	UUUUUGCAUAAGCCAUCCAAC	11.1967	11.5161	11.1601	4.4617
cro-novel-56	AGAAUUGCUGAAUCACCAUGAUUU	50.3755	83.1378	54.4804	24.0425
cro-novel-57	CUCAUAGUGACUGUGUGUUAUCAC	93.7192	11.343	59.3872	86.6162
cro-novel-58	UCGUGUUCAUGGCAUCUCAUC	69.029	34.4524	360.466	385.622
cro-novel-59	AAUGAUCUUUGCUUAGAAACACUG	24.9288	38.3531	19.2729	21.6549
cro-novel-6	UUAGCUACUGAAUUGACAAUUCAU	42.7736	33.0425	18.8914	14.8865
cro-novel-60	UGAUGUGACUUAAUACAAGCU	107.59	61.7108	71.4045	90.0229
cro-novel-61	AGUGCUCUGCCUAUUUUACCCUUU	7.35101	3.30189	5.68828	5.67003
cro-novel-62	AAUGGACUUUUUUGCCACCUCUAA	15.5967	21.6209	18.7262	15.6557
cro-novel-63	ACCUAGAAUCGUCUGUAACAUUCU	40.1217	59.7489	50.9164	49.0436
cro-novel-64	AUGACUGUUUGUUAUCGCCAGAUC	55.4436	5.1389	25.747	34.1043
cro-novel-65	AUGUGGGUCCGGGAUUAGUGCUCC	29.6217	31.1264	25.8429	24.1336
cro-novel-66	CGGUGCCGCGCUGUGUGCGUC	5.82413	5.52655	6.39452	4.11876
cro-novel-67	AAAAAUGACUGUUGAUUUUGAAAC	7.72848	5.40504	4.7926	5.54303
cro-novel-68	AGUGGUUGGAUAACUUUAUACGUG	6.56583	6.23489	7.01817	5.41873
cro-novel-69	GCAGCCUGAGUUUUGGAGUGAA	3.34232	2.55323	3.89919	4.81469
cro-novel-7	AUCCUCUGUAAUAUUUCUUGUAAC	16.2948	12.0504	16.5187	25.8482
cro-novel-70	UUCAUAUUCCCACUUGUAGACCAU	5.31186	5.86711	6.71978	5.93733
cro-novel-71	AAACUUGUUGGUUAUGUCUAG	18.2808	7.19249	53.4177	56.5276
cro-novel-72	UGGUGCACAGGAGGACGUCGUA	80.5068	97.726	110.037	87.4271
cro-novel-73	GACCUGUGAUGUAUGAUGAAUU	33.1281	54.3792	68.5444	101.785
cro-novel-74	AUCUUCGGUCUGAAAUAUAAGUUU	33.981	29.4638	29.6125	15.3822
cro-novel-75	AGUAGUUGGUUAGAAUCUUAUAUU	56.6847	39.1811	49.721	52.6571
cro-novel-76	UCAUCGCUGCACCCAAUCAUA	34.9978	14.7867	13.0454	20.7376
cro-novel-77	AUGACUGAACGUUAUGGCCUGUUC	5.05382	4.81156	3.77735	3.93815
cro-novel-78	UUAUUGACUGACGGUAUUCGAUC	8.49625	5.97206	5.47606	6.34756
cro-novel-79	UAGUAAAACAAAGGUAGGGUG	4.58653	5.69975	4.39177	6.10134
cro-novel-8	AGUGACUGUGCGUUAUCUUGUUUA	52.6728	28.6387	39.3484	4.24924
cro-novel-80	AAUCGUCUGUACCACUUUGUGUAU	51.4685	40.4121	40.0048	41.781
cro-novel-81	GCGUACUAGGAUCUGAUCUCCAGU	112.269	93.4702	90.8542	128.967
cro-novel-82	GAGUAAGAAUCAGAUGUGGACUAU	12.9312	12.1574	13.1538	13.086
cro-novel-83	AUAGACACAUCUGAUUCUAUCGUG	52.8861	33.2193	42.5833	43.5329
cro-novel-84	AUCUUCUGGUACACUUUCUUUGGA	3.10253	3.13095	3.19794	4.06649
cro-novel-85	AAGGUCCAGACAAGUAGAAUGUCU	7.17693	6.06376	5.21548	5.302
cro-novel-86	AGAAAGUGUACUAAAAGAUGUCUG	35.2079	26.3595	27.065	32.0713
cro-novel-87	AUAGAAGAUGUAUUAGACGAUGGC	140.998	95.6048	115.483	121.687
cro-novel-88	GAUCAUGUGGUAGCCUCACC	21.1759	14.6297	54.1208	66.1101
cro-novel-89	UUUCUGUAUAACGAUGAUAGUUGC	5.4203	4.11562	3.94376	4.26748
cro-novel-9	UCCGGCUGCUUCUUUCAUGUG	7.74129	4.16154	3.27969	7.22454
cro-novel-90	AACCGGACGUACUAUAUUCUUGAU	5.15864	5.11321	4.29096	4.73704
cro-novel-91	GUCUGGCCUUCAGUCUGUAGAGUC	79.8315	70.8167	67.7228	65.7394
cro-novel-92	AAUACAUGGGAGUGAUAUAGACGA	5.65777	17.8061	28.2151	24.3719
cro-novel-93	AUAUCACGUUGUGCUUUUAAAGAA	14.2091	9.3947	4.60649	17.4977
cro-novel-94	AAGUUCUGGAUUCGAAUCACAUCU	22.0664	15.6189	23.1274	14.5575
cro-novel-95	AGAAGAUGUACUAGACGAUCCGGC	188.831	152.437	152.269	154.72
cro-novel-96	AAAUUCUGACUGGAAAUUUCAACC	13.5251	10.0783	10.4703	10.4994
cro-novel-97	ACCUGUGAAUUGCUCACGAGCAAC	2.22505	1.14078	1.51348	1.76429
cro-novel-98	UGUGUUCUCAGGUUGCCCCUC	9.69772	3.89044	47.6364	71.3162
cro-novel-99	AGAAUGUAUUAGACGAUCUUGAGU	195.45	145.034	155.332	157.712

## Sheet: Table S8
Table S8: Normalized counts of the precursors of novel cro-miRNAs.
miRNA	Control	1 h	8 h	24 h
cro-novel-1	120.742	545.102	76.3071	114.862
cro-novel-10	61.6646	239.146	181.89	187.394
cro-novel-100	169.02	169.156	114.649	168.57
cro-novel-101	99.7507	160.252	55.1565	153.033
cro-novel-102	351.841	118.351	141.039	209.991
cro-novel-103	18.7613	135.341	65.8124	19.879
cro-novel-104	194.705	226.735	139.344	197.401
cro-novel-105	223.687	145.06	120.411	234.653
cro-novel-106	91.0066	37.8059	38.8996	102.232
cro-novel-107	6.15943	6.64176	5.05673	5.80902
cro-novel-108	6.98264	7.70832	5.078	8.18415
cro-novel-109	7.28784	7.93751	5.05673	5.24672
cro-novel-11	456.281	52.9232	13.8372	21.7859
cro-novel-110	93.5551	97.3922	69.9727	102.768
cro-novel-111	17.9972	17.2779	9.97985	38.4969
cro-novel-112	76.5455	42.2995	35.7345	59.7038
cro-novel-113	65.282	113.695	75.0078	67.8373
cro-novel-114	531.762	78.7012	41.8932	104.876
cro-novel-115	66.5179	464.813	501.446	430.794
cro-novel-116	32.3131	31.7926	499.955	396.339
cro-novel-117	21.6588	473.814	12.4682	25.5077
cro-novel-118	33.9576	41.9208	28.5812	34.6191
cro-novel-119	467.305	8.22432	31.0568	8.39325
cro-novel-12	294.188	243.811	271.415	363.436
cro-novel-120	7.09049	6.91912	4.91691	42.6395
cro-novel-121	64.9187	88.6028	7.63995	716.117
cro-novel-122	36.3676	13.6709	56.2825	14.6417
cro-novel-123	21.8469	18.0108	8.35345	16.9737
cro-novel-124	22.2982	20.9932	17.5388	26.8445
cro-novel-125	9.06872	83.8188	9.64114	13.376
cro-novel-126	199.565	139.246	136.202	191.746
cro-novel-127	8.45745	13.2124	5.14542	9.08194
cro-novel-128	22.1529	146.734	13.2153	19.0253
cro-novel-129	111.666	107.946	74.3031	109.826
cro-novel-13	8.45156	15.6964	14.5695	13.6103
cro-novel-130	19.5074	16.0604	11.5437	13.44
cro-novel-131	89.9642	86.5692	54.9156	86.6217
cro-novel-132	20.886	11.1946	5.48898	14.9145
cro-novel-133	280.346	241.995	190.735	284.929
cro-novel-134	22.41	24.2795	14.814	19.2005
cro-novel-135	6.34342	6.05439	4.65196	6.10416
cro-novel-136	30.4151	38.1701	27.0327	32.4416
cro-novel-137	11.8257	13.3677	8.7556	12.7463
cro-novel-138	24.1071	21.0205	13.2064	23.619
cro-novel-139	165.711	150.514	106.796	186.197
cro-novel-14	13.2025	11.1257	6.59493	13.3846
cro-novel-140	20.9658	25.3511	14.7528	24.7456
cro-novel-141	25.4938	23.5041	15.9909	21.7415
cro-novel-142	8.79966	10.4166	11.0968	17.7737
cro-novel-143	13.1839	10.4516	8.84927	15.9147
cro-novel-144	54.5813	95.4826	7.07758	93.506
cro-novel-145	90.9557	61.0587	85.6944	57.5756
cro-novel-146	29.7832	29.1977	18.9406	18.4813
cro-novel-147	27.7647	22.3302	18.8752	30.9956
cro-novel-148	7.3778	6.82529	4.7057	6.25053
cro-novel-149	115.284	115.753	81.3495	112.649
cro-novel-15	49.024	28.4342	19.9371	47.1832
cro-novel-150	164.15	154.186	112.889	164.571
cro-novel-151	7.26047	9.80069	5.05163	7.17122
cro-novel-152	122.53	125.885	72.8855	159.611
cro-novel-153	37.2731	63.8616	43.1283	48.6468
cro-novel-154	31.7173	30.4363	20.483	31.6359
cro-novel-155	53.2839	52.2463	30.5776	48.1722
cro-novel-156	87.8003	85.7348	58.8698	94.8442
cro-novel-157	106.441	101.766	71.1306	114.595
cro-novel-158	130.627	137.66	96.6397	125.591
cro-novel-159	49.3282	53.5305	37.7005	47.3888
cro-novel-16	28.3602	18.6828	10.7838	34.3678
cro-novel-160	64.9085	53.6741	27.2424	47.9592
cro-novel-161	23.1804	22.7579	17.9146	19.9256
cro-novel-162	22.6674	24.3804	15.8923	24.946
cro-novel-163	213.62	170.243	124.417	82.4213
cro-novel-164	49.3634	47.3468	31.7743	100.951
cro-novel-165	161.594	89.2331	11.773	134.369
cro-novel-166	90.6182	158.262	171.734	120.386
cro-novel-167	38.5326	45.4952	34.7182	37.6474
cro-novel-168	9.09666	10.5598	8.70809	12.877
cro-novel-169	149.707	144.008	91.9026	138.729
cro-novel-17	18.5626	17.7594	6.63437	13.8194
cro-novel-170	20.3977	16.6961	10.7267	15.5063
cro-novel-171	52.0923	54.5704	35.1599	54.073
cro-novel-172	5.7274	13.2326	12.9881	11.2083
cro-novel-173	27.8785	24.2991	15.1398	29.5861
cro-novel-18	5.10346	5.13746	3.29536	3.74296
cro-novel-19	37.7842	33.8716	22.8178	38.5016
cro-novel-2	66.8652	184.236	125.812	58.742
cro-novel-20	215.752	234.029	159.481	231.098
cro-novel-21	68.9484	71.4151	46.082	77.9074
cro-novel-22	128.065	5.63714	3.93497	155.871
cro-novel-23	4.45128	5.84348	4.04244	5.51912
cro-novel-24	54.9499	51.2372	35.9379	53.6365
cro-novel-25	33.6983	29.3446	18.8754	34.2773
cro-novel-26	115.98	123.708	86.54	114.042
cro-novel-27	39.9364	33.832	26.1382	36.3388
cro-novel-28	29.5746	33.4751	24.7027	27.4938
cro-novel-29	2.46443	3.34931	2.77316	5.16466
cro-novel-3	88.8589	274.853	189.135	80.5774
cro-novel-30	126.282	186.909	137.817	177.419
cro-novel-31	135.178	123.925	88.9192	140.301
cro-novel-32	10.3822	10.1397	6.63076	10.372
cro-novel-33	108.531	4.44685	3.2854	87.3156
cro-novel-34	133.995	27.205	12.28	136.797
cro-novel-35	715.416	670.586	431.785	788.54
cro-novel-36	73.8142	76.5965	51.3218	63.7583
cro-novel-37	83.8723	84.7829	65.6553	90.644
cro-novel-38	14.9965	20.1897	9.52235	23.339
cro-novel-39	25.2759	24.7231	17.009	23.1671
cro-novel-4	132.074	140.112	101.621	139.032
cro-novel-40	183.651	185.677	130.829	185.827
cro-novel-41	33.2186	42.245	28.1338	34.8514
cro-novel-42	173.186	160.75	108.657	203.911
cro-novel-43	16.1042	16.7126	13.1742	20.893
cro-novel-44	4.31699	3.33255	2.21738	10.3418
cro-novel-45	13.6976	13.8488	8.79678	14.334
cro-novel-46	36.4398	32.834	24.4358	44.7516
cro-novel-47	19.6956	15.9432	13.2266	19.8886
cro-novel-48	55.0942	49.1241	37.2122	55.3563
cro-novel-49	132.928	135.878	96.5503	142.489
cro-novel-5	58.7416	126.417	122.174	64.3486
cro-novel-50	199.902	187.917	124.737	201.352
cro-novel-51	256.839	295.265	213.47	354.016
cro-novel-52	134.862	61.4607	4.70072	156.92
cro-novel-53	14.5275	17.4107	6.90554	7.43763
cro-novel-54	31.8175	37.5168	23.4899	40.7245
cro-novel-55	20.1244	14.1658	10.9706	24.9926
cro-novel-56	213.571	220.755	148.221	216.469
cro-novel-57	78.3167	74.1351	46.7882	76.5374
cro-novel-58	88.1731	81.4802	55.0948	116.197
cro-novel-59	38.7176	36.3832	25.9283	43.4721
cro-novel-6	71.5358	66.9803	57.6713	86.9511
cro-novel-60	134.895	107.71	75.0977	130.731
cro-novel-61	26.672	21.4887	19.0253	28.0521
cro-novel-62	42.3641	43.1738	27.8187	46.4632
cro-novel-63	114.987	46.6577	23.059	106.562
cro-novel-64	80.5947	127.836	86.5578	54.295
cro-novel-65	51.9119	69.0769	27.2978	42.193
cro-novel-66	4.0939	7.28046	3.41017	7.37843
cro-novel-67	42.158	42.7057	30.3818	42.1505
cro-novel-68	23.35	21.4717	16.3234	24.725
cro-novel-69	4.68809	4.72159	3.79889	5.94391
cro-novel-7	49.5463	77.4585	15.0139	70.773
cro-novel-70	10.6551	13.1392	9.55382	12.4062
cro-novel-71	78.9011	49.6073	75.1654	72.4834
cro-novel-72	128.392	195.328	130.878	154.083
cro-novel-73	35.2753	65.0375	63.2356	118.019
cro-novel-74	234.565	209.73	153.201	221.635
cro-novel-75	124.086	104.256	84.3227	126.921
cro-novel-76	25.612	14.3996	7.59665	15.9439
cro-novel-77	127.526	122.705	81.4434	120.884
cro-novel-78	17.4384	16.286	9.4864	16.8891
cro-novel-79	5.43557	7.01882	3.68134	7.696
cro-novel-8	9.16137	173.166	153.339	144.186
cro-novel-80	57.323	51.9594	33.6408	52.7273
cro-novel-81	11.7419	10.3326	5.85992	9.32253
cro-novel-82	13.1406	15.7246	11.5325	15.2937
cro-novel-83	53.2958	44.3479	34.8933	51.6095
cro-novel-84	18.5415	18.7819	13.2488	22.4413
cro-novel-85	209.566	333.328	177.545	159.675
cro-novel-86	347.017	43.3728	29.5971	100.718
cro-novel-87	153.977	134.023	101.367	323.101
cro-novel-88	26.7375	23.8193	15.3637	23.9888
cro-novel-89	7.85594	7.48253	4.7807	7.50989
cro-novel-9	204.298	117.678	113.324	182.579
cro-novel-90	69.9152	70.8294	49.3858	73.6983
cro-novel-91	192.057	203.127	101.946	128.328
cro-novel-92	129.767	182.519	139.295	209.388
cro-novel-93	69.8906	41.0605	37.3421	61.9478
cro-novel-94	20.8967	27.6416	16.309	23.0544
cro-novel-95	117.928	204.468	89.6923	132.916
cro-novel-96	50.8	38.9223	23.0002	33.6016
cro-novel-97	11.6043	13.6648	6.29205	14.4749
cro-novel-98	19.6468	90.8565	11.9149	12.3431
cro-novel-99	247.974	162.172	168.947	239.714

## Sheet: Table S9
Table S9: List of differentially expressed miRNAs after JA-treatment in C. roseus seedlings.
	Ih-JA-treatment					8h-JA-treatment					24h-JA-treatment
miRNA	log2FoldChange	pvalue	padj		miRNA	log2FoldChange	pvalue	padj		miRNA	log2FoldChange	pvalue	padj
cro-miR319a-5p	8.7748	3.43999e-54	8.53118e-52		cro-miR319a-5p	9.11347	2.16885e-54	5.83422e-52		cro-miR319a-5p	8.58952	1.45968e-49	5.13806e-47
cro-miR319a-3p.2-3p	-7.54865	2.84663e-39	3.52982e-37		cro-novel-52	-5.45785	3.817e-51	5.13386e-49		cro-novel-127	-4.7338	2.67397e-30	4.70618e-28
cro-novel-52	-5.21612	6.57778e-39	5.43763e-37		cro-miR166b	10.7401	3.87297e-49	3.47276e-47		cro-miR319a-3p.2-3p	-7.84183	6.14999e-30	7.21599e-28
cro-novel-64	-3.60752	7.84575e-20	4.86436e-18		cro-miR166b-5p	-9.89881	4.72279e-30	3.17607e-28		cro-novel-64	-3.77397	4.56531e-24	3.94425e-22
cro-novel-57	-2.81234	1.38822e-13	6.88559e-12		cro-novel-102	-4.55104	1.4212e-24	7.64604e-23		cro-miR164b	4.91564	5.60263e-24	3.94425e-22
cro-novel-15	-2.63618	3e-09	1.24209e-07		cro-novel-10	4.19618	1.97386e-24	8.84947e-23		cro-novel-43	3.24119	1.71568e-20	1.00653e-18
cro-novel-5	2.04509	2.95158e-07	1.0457e-05		cro-novel-128	4.62339	5.28467e-23	2.03082e-21		cro-novel-105	-3.80783	1.7389e-17	8.7442e-16
cro-miR164a	1.93249	1.16604e-05	0.000361474		cro-miR319a-3p.2-3p	-7.04949	9.89167e-21	3.32607e-19		cro-miR160a	3.93719	9.47065e-16	4.16709e-14
cro-novel-164	-1.78499	1.31238e-05	0.000361633		cro-novel-16	-3.74213	3.91491e-19	1.17012e-17		cro-novel-26	-3.61612	2.20708e-13	8.63212e-12
cro-novel-38	-2.07904	0.000104859	0.0026005		cro-novel-124	-4.40627	5.44066e-19	1.46354e-17		cro-novel-74	-2.94714	5.46475e-11	1.92359e-09
cro-novel-54	-1.95446	0.000224688	0.0050657		cro-novel-64	-3.43297	7.34136e-18	1.7953e-16		cro-novel-92	2.30995	1.6164e-09	5.17249e-08
cro-novel-53	1.94654	0.00031276	0.00646371		cro-novel-43	2.71224	3.55929e-16	7.97875e-15		cro-novel-99	2.13142	2.57554e-09	7.55491e-08
cro-novel-51	1.26852	0.0004302	0.0082069		cro-novel-127	-4.16451	1.47258e-14	3.04712e-13		cro-miR164a	2.59035	1.16357e-08	3.15059e-07
cro-novel-98	-1.96563	0.000616265	0.0109167		cro-novel-98	2.80268	1.0536e-10	2.02442e-09		cro-novel-2	2.04438	2.02685e-08	5.09607e-07
cro-novel-62	2.17101	0.000759287	0.0120791		cro-miR164b	3.20408	4.65861e-10	8.35443e-09		cro-novel-98	2.70864	2.28479e-08	5.36164e-07
cro-novel-71	-1.6669	0.000779296	0.0120791		cro-novel-99	1.9513	8.61795e-10	1.44889e-08		cro-novel-88	2.01292	9.37382e-08	2.06224e-06
cro-miR398	-1.83678	0.00154219	0.0224978		cro-miR160a	2.7477	5.69237e-09	9.00733e-08		cro-novel-15	-2.56963	2.082e-07	4.31096e-06
cro-novel-56	2.07617	0.00253495	0.0341572		cro-novel-65	2.38532	5.42899e-08	8.11332e-07		cro-novel-71	2.41318	5.54863e-07	1.08507e-05
cro-novel-63	1.59846	0.00275461	0.0341572		cro-novel-92	1.8993	2.80812e-07	3.77692e-06		cro-novel-6	-2.18945	1.56296e-06	2.8956e-05
cro-novel-92	1.398	0.00269007	0.0341572		cro-miR164a	2.22067	2.69182e-07	3.77692e-06		cro-novel-38	2.40193	3.37522e-06	5.94039e-05
cro-miR398f	-2.29151	0.00326058	0.0385059		cro-novel-58	1.66087	3.09095e-07	3.95936e-06		cro-novel-7	2.19086	4.39051e-06	7.35933e-05
cro-miR398a-3p-2	-2.29552	0.00383118	0.0431878		cro-novel-6	-3.34559	9.75956e-07	1.19333e-05		cro-miR408b-5p	-2.47935	8.42527e-06	0.000134804
cro-miR398a-3p-1	-1.96363	0.0043112	0.0464859		cro-novel-38	2.18442	3.18218e-06	3.72177e-05		cro-novel-58	1.68016	1.39854e-05	0.000214038
cro-miR171b-3p-2	-2.76902	0.00492442	0.0508857		cro-novel-51	1.60366	3.43729e-06	3.85263e-05		cro-miR168a	1.88656	7.19269e-05	0.00105493
cro-novel-61	-1.15056	0.00761526	0.0755434		cro-novel-54	-2.49677	8.50526e-06	9.15166e-05		cro-miR390a-3p-2	2.0121	9.51508e-05	0.00133972
cro-miR393d	1.16576	0.00973998	0.0929044		cro-novel-164	1.57812	9.89851e-06	0.000102412		cro-miR393d	1.79249	0.000127004	0.00171944
cro-novel-139	-2.40038	0.0106225	0.097308		cro-novel-22	-2.8886	1.65061e-05	0.00016445		cro-miR390a-5p	1.25331	0.000347815	0.00453447
cro-novel-73	1.39272	0.0109864	0.097308		cro-miR393d	1.78427	3.44202e-05	0.00033068		cro-novel-73	1.88256	0.000377229	0.00468469
cro-novel-55	1.6226	0.011888	0.101663		cro-novel-71	1.84051	6.60954e-05	0.000613092		cro-novel-62	2.33375	0.000385955	0.00468469
cro-miR168a	-1.15284	0.0142856	0.114285		cro-miR168a	1.68495	7.83684e-05	0.000702704		cro-miR160h	1.62789	0.000765364	0.00898027
cro-novel-12	2.27351	0.0180177	0.134983		cro-novel-125	3.02319	0.000173394	0.00150461		cro-miR390a-3p-1	1.59524	0.00153147	0.0173896
cro-miR396b-3p-2	-2.30745	0.0203398	0.144122		cro-novel-62	2.52117	0.000196743	0.00165387		cro-miR390b-3p-1	2.82872	0.00162283	0.0178511
cro-miR162a-3p	-2.31291	0.0221904	0.14661		cro-miR167d-3p	-1.63793	0.000295768	0.00241095		cro-novel-22	-1.92306	0.00232115	0.0247589
cro-miR319b	-2.26628	0.0224644	0.14661		cro-miR159a	1.00112	0.00108821	0.00860964		cro-novel-122	1.11325	0.00310786	0.0321755
cro-miR396b	-2.22111	0.0251569	0.159972		cro-novel-55	2.07876	0.00146814	0.0109703		cro-miR398f	-2.26786	0.00382073	0.0384256
cro-miR160h	-1.12539	0.0273394	0.163596		cro-novel-46	2.23408	0.00176198	0.0128101		cro-miR396b	-3.05784	0.00463976	0.0453665
cro-miR319a	-2.20543	0.0287021	0.163596		cro-novel-63	1.63785	0.00181979	0.0128822		cro-novel-130	-2.59014	0.00536447	0.051035
cro-novel-10	2.12147	0.0281454	0.163596		cro-novel-53	1.32006	0.00191602	0.0132156		cro-miR319a	-3.0335	0.00890419	0.0824809
cro-novel-130	-1.93405	0.0295542	0.163596		cro-miR398	-1.67907	0.00213935	0.0143871		cro-miR162a-5p-1	-2.9581	0.0107478	0.0900767
cro-novel-136	-1.97107	0.031628	0.170516		cro-novel-44	-1.40714	0.00223558	0.0146676		cro-novel-144	-2.56161	0.0107256	0.0900767
					cro-miR398a-3p-1	-1.60685	0.00261518	0.0162439		cro-novel-13	-2.46935	0.0101191	0.0900767
					cro-novel-2	-1.25089	0.002657	0.0162439		cro-novel-61	-1.13085	0.0104593	0.0900767
					cro-novel-73	1.59288	0.00257423	0.0162439		cro-miR396	1.1919	0.0142147	0.116362
					cro-miR398a-3p-2	-2.42895	0.00354178	0.021172		cro-novel-10	1.29269	0.0149316	0.119453
					cro-miR160h	1.41802	0.00371988	0.0213678		cro-novel-35	-1.73369	0.0178289	0.139462
					cro-miR396c	1.00196	0.0050867	0.0279249		cro-miR396b-3p-2	-2.41371	0.0256154	0.190803
					cro-miR164g-3p	-1.1847	0.00523606	0.02817		cro-miR396a-5p	-2.11171	0.0260186	0.190803
					cro-miR398f	-2.2211	0.00625955	0.033016
					cro-miR319a	-3.47226	0.00673049	0.0341604
					cro-novel-122	1.042	0.00661326	0.0341604
					cro-novel-56	1.91737	0.00923873	0.0460226
					cro-novel-139	-2.68249	0.0106888	0.0522778
					cro-novel-88	1.29814	0.0110032	0.0528547
					cro-novel-41	-1.23672	0.01432	0.0675803
					cro-novel-130	-2.35061	0.0153624	0.0700419
					cro-novel-12	2.72959	0.0153478	0.0700419
					cro-novel-8	2.66333	0.0172775	0.0774606
					cro-miR319b	-2.71658	0.0192995	0.0851076
					cro-miR166i	1.04176	0.0210504	0.0913315
					cro-miR171b-3p-2	-2.76249	0.0221975	0.0947799
					cro-miR396a-3p-4	-2.42384	0.0248407	0.099973
					cro-miR408b-5p	-1.33639	0.024314	0.099973
					cro-novel-25	1.01454	0.0246712	0.099973
					cro-novel-9	-1.25688	0.0298224	0.117974
					cro-miR396	-2.17438	0.0357891	0.139526
					cro-novel-144	-2.19468	0.038326	0.145207
					cro-miR167b-3p-1	-1.69151	0.0390141	0.145761
					cro-novel-4	2.12946	0.047685	0.173341
					cro-novel-136	-1.98288	0.0511142	0.178568
					cro-miR396g-3p	-1.93209	0.0547479	0.18881
					cro-novel-132	1.43415	0.0568562	0.193599

[truncated: 2 more sheets: Table S10, Table S11]
